# Supplementary material for: Genomic Insights into the Distribution of Peptidases and Proteolytic Capacity among Prevotella and Paraprevotella Species
Source: Microbiol Spectr. 2022 Apr 4;10(2):e02185-21. doi: 10.1128/spectrum.02185-21 (PMC9045265; doi:10.1128/spectrum.02185-21)
Supplement: SUPPLEMENTAL FILE 2 — Supplemental material. Download SPECTRUM02185-21_Supp_2_seq6.xlsx, XLSX file, 0.03 MB [file spectrum02185-21_supp_2_seq6.xlsx]

## Sheet: Table S2
Supplementary Table S2 Occurrence of different families of peptidases among the species/strains of Prevotella and Paraprevotella
Peptidase family	Type of peptidases	P. amnii CRIS 21A-A		P. baroniae F0067		P. bergensis DSM 17361		P. bivia DSM 20514		P. brytanii B14		P. buccae ATCC 33574		P. buccae D17		P. buccalis DNF00853		P. copri DSM 18205		P. dentalis DSM 3688		P. denticola CRIS 18C-A		P. denticola F0289		P. disiens FB035-09AN		P. histicola F0411		P. intermedia 17		P. maculosa OT 289		P. marshii DSM 16973		P. melaninogenica ATCC 25845		P. melaninogenica D18		P. micans F0438		P. multiformis DSM 16608		P. multisaccharivorax DSM 17128		P. nigrescens ATCC 33563		P. oralis ATCC 33269
		Count	%	Count	%	Count	%	Count	%	Count	%	Count	%	Count	%	Count	%	Count	%	Count	%	Count	%	Count	%	Count	%	Count	%	Count	%	Count	%	Count	%	Count	%	Count	%	Count	%	Count	%	Count	%	Count	%	Count	%
A24	Type 4 prepilin peptidase 1 and preflagellin peptidase	0	0	0	0	0	0	0	0	0	0	0	0	0	0	0	0	0	0	1	0.0319387	0	0	0	0	0	0	0	0	0	0	0	0	0	0	0	0	0	0	0	0	0	0	0	0	0	0	0	0
A32	Perp peptidase	0	0	0	0	0	0	0	0	0	0	0	0	0	0	0	0	0	0	0	0	0	0	0	0	0	0	0	0	0	0	0	0	0	0	0	0	0	0	0	0	0	0	0	0	0	0	0	0
A8	Signal peptidase II	1	0.0319387	0	0	1	0.0319387	1	0.0319387	1	0.0319387	1	0.0319387	0	0	1	0.0319387	1	0.0319387	2	0.0638774	0	0	1	0.0319387	1	0.0319387	1	0.0319387	1	0.0319387	1	0.0319387	1	0.0319387	1	0.0319387	1	0.0319387	1	0.0319387	1	0.0319387	1	0.0319387	1	0.0319387	1	0.0319387
C1	Papain and bleomycin hydrolase	4	0.127755	2	0.0638774	3	0.095816	4	0.127755	3	0.095816	3	0.095816	1	0.0319387	4	0.127755	2	0.0638774	4	0.127755	1	0.0319387	3	0.095816	4	0.127755	3	0.095816	4	0.127755	3	0.095816	3	0.095816	3	0.095816	1	0.0319387	3	0.095816	3	0.095816	2	0.0638774	3	0.095816	3	0.095816
C10	Streptopain	0	0	5	0.159693	2	0.0638774	2	0.0638774	1	0.0319387	0	0	0	0	11	0.351325	1	0.0319387	2	0.0638774	0	0	3	0.095816	12	0.383264	10	0.319387	6	0.191632	2	0.0638774	3	0.095816	4	0.127755	0	0	3	0.095816	3	0.095816	0	0	6	0.191632	7	0.223571
C11	Clostripain	0	0	0	0	1	0.0319387	0	0	0	0	0	0	0	0	0	0	0	0	0	0	0	0	0	0	0	0	0	0	0	0	0	0	0	0	1	0.0319387	0	0	0	0	0	0	0	0	0	0	0	0
C13	Legumain	0	0	0	0	0	0	0	0	0	0	0	0	0	0	0	0	0	0	0	0	0	0	0	0	0	0	0	0	1	0.0319387	0	0	0	0	0	0	0	0	0	0	0	0	0	0	1	0.0319387	0	0
C14	Caspase-1 and metacaspase Yca1	0	0	0	0	0	0	0	0	0	0	0	0	0	0	0	0	0	0	0	0	0	0	0	0	0	0	0	0	0	0	0	0	0	0	0	0	0	0	0	0	0	0	0	0	0	0	0	0
C15	Pyroglutamyl-peptidase I	0	0	0	0	0	0	0	0	0	0	0	0	0	0	0	0	0	0	1	0.0319387	0	0	0	0	0	0	0	0	0	0	0	0	0	0	0	0	0	0	0	0	0	0	0	0	0	0	0	0
C25	Gingipain R	1	0.0319387	1	0.0319387	1	0.0319387	0	0	1	0.0319387	1	0.0319387	0	0	1	0.0319387	1	0.0319387	1	0.0319387	1	0.0319387	1	0.0319387	1	0.0319387	1	0.0319387	2	0.0638774	1	0.0319387	1	0.0319387	1	0.0319387	1	0.0319387	1	0.0319387	1	0.0319387	1	0.0319387	1	0.0319387	1	0.0319387
C26	Gamma-glutamyl hydrolase	4	0.127755	0	0	5	0.159693	4	0.127755	6	0.191632	5	0.159693	0	0	4	0.127755	4	0.127755	12	0.383264	1	0.0319387	5	0.159693	5	0.159693	5	0.159693	4	0.127755	4	0.127755	6	0.191632	5	0.159693	1	0.0319387	5	0.159693	6	0.191632	5	0.159693	6	0.191632	7	0.223571
C39	Bacteriocin-processing peptidase	7	0.223571	0	0	0	0	5	0.159693	3	0.095816	1	0.0319387	0	0	1	0.0319387	0	0	0	0	0	0	3	0.095816	3	0.095816	3	0.095816	1	0.0319387	0	0	1	0.0319387	0	0	0	0	1	0.0319387	0	0	6	0.191632	6	0.191632	1	0.0319387
C40	Dipeptidyl-peptidase VI	0	0	1	0.0319387	0	0	0	0	0	0	0	0	0	0	0	0	0	0	0	0	0	0	0	0	0	0	0	0	0	0	0	0	0	0	0	0	0	0	0	0	0	0	0	0	0	0	1	0.0319387
C44	Amidophosphoribosyltransferase precursor	0	0	0	0	0	0	0	0	1	0.0319387	1	0.0319387	0	0	0	0	0	0	1	0.0319387	0	0	0	0	0	0	0	0	0	0	0	0	0	0	1	0.0319387	0	0	0	0	0	0	1	0.0319387	0	0	0	0
C47	Staphopain A	0	0	0	0	0	0	0	0	0	0	0	0	0	0	0	0	0	0	2	0.0638774	0	0	0	0	0	0	0	0	0	0	0	0	0	0	0	0	0	0	0	0	0	0	0	0	0	0	0	0
C51	D-alanyl-glycyl peptidase	0	0	0	0	0	0	0	0	0	0	0	0	0	0	0	0	0	0	1	0.0319387	0	0	0	0	0	0	0	0	0	0	0	0	0	0	0	0	0	0	0	0	0	0	0	0	0	0	0	0
C56	Pfpi peptidase	0	0	0	0	0	0	0	0	0	0	0	0	0	0	0	0	0	0	1	0.0319387	0	0	1	0.0319387	0	0	0	0	0	0	0	0	0	0	1	0.0319387	0	0	0	0	0	0	0	0	0	0	0	0
C59	Penicillin V acylase precursor	0	0	0	0	0	0	0	0	0	0	0	0	0	0	0	0	0	0	1	0.0319387	0	0	0	0	0	0	0	0	0	0	0	0	0	0	0	0	0	0	0	0	0	0	0	0	0	0	0	0
C60	Sortase A and B	0	0	0	0	0	0	0	0	0	0	0	0	0	0	0	0	0	0	1	0.0319387	0	0	0	0	0	0	0	0	0	0	0	0	0	0	0	0	0	0	0	0	0	0	0	0	0	0	0	0
C69	Dipeptidase A	1	0.0319387	1	0.0319387	2	0.0638774	3	0.095816	1	0.0319387	1	0.0319387	0	0	2	0.0638774	0	0	1	0.0319387	0	0	2	0.0638774	3	0.095816	2	0.0638774	2	0.0638774	1	0.0319387	1	0.0319387	2	0.0638774	1	0.0319387	1	0.0319387	2	0.0638774	2	0.0638774	2	0.0638774	2	0.0638774
C75	Agrb peptidase	0	0	0	0	0	0	0	0	0	0	0	0	0	0	0	0	0	0	1	0.0319387	0	0	0	0	0	0	0	0	0	0	0	0	0	0	0	0	0	0	0	0	0	0	0	0	0	0	0	0
C82	L,D-transpeptidase	0	0	0	0	0	0	0	0	0	0	0	0	0	0	0	0	0	0	0	0	0	0	0	0	0	0	0	0	0	0	0	0	0	0	0	0	0	0	0	0	0	0	0	0	0	0	0	0
G4	-	0	0	0	0	0	0	0	0	0	0	0	0	0	0	0	0	0	0	0	0	0	0	0	0	0	0	0	0	0	0	0	0	0	0	0	0	0	0	0	0	0	0	0	0	0	0	1	0.0319387
G5	-	1	0.0319387	1	0.0319387	1	0.0319387	1	0.0319387	1	0.0319387	1	0.0319387	1	0.0319387	1	0.0319387	0	0	3	0.095816	0	0	1	0.0319387	1	0.0319387	3	0.095816	1	0.0319387	1	0.0319387	1	0.0319387	1	0.0319387	0	0	1	0.0319387	1	0.0319387	2	0.0638774	1	0.0319387	2	0.0638774
M1	Aminopeptidase N	0	0	0	0	0	0	1	0.0319387	0	0	0	0	0	0	0	0	0	0	0	0	0	0	0	0	0	0	0	0	0	0	0	0	1	0.0319387	0	0	0	0	0	0	0	0	0	0	0	0	1	0.0319387
M12	Astacin and adamalysin	0	0	0	0	0	0	0	0	0	0	0	0	0	0	0	0	0	0	0	0	0	0	0	0	0	0	1	0.0319387	0	0	0	0	0	0	0	0	0	0	0	0	0	0	0	0	0	0	0	0
M13	Neprilysin	1	0.0319387	1	0.0319387	1	0.0319387	1	0.0319387	3	0.095816	1	0.0319387	1	0.0319387	2	0.0638774	1	0.0319387	3	0.095816	0	0	2	0.0638774	3	0.095816	2	0.0638774	3	0.095816	2	0.0638774	1	0.0319387	2	0.0638774	2	0.0638774	1	0.0319387	2	0.0638774	2	0.0638774	2	0.0638774	1	0.0319387
M15	Carboxypeptidase and dipeptidase	0	0	0	0	0	0	0	0	2	0.0638774	0	0	0	0	1	0.0319387	0	0	1	0.0319387	1	0.0319387	1	0.0319387	1	0.0319387	1	0.0319387	1	0.0319387	1	0.0319387	1	0.0319387	1	0.0319387	1	0.0319387	1	0.0319387	0	0	0	0	1	0.0319387	1	0.0319387
M16	Pitrilysin	4	0.127755	5	0.159693	6	0.191632	4	0.127755	3	0.095816	3	0.095816	2	0.0638774	5	0.159693	1	0.0319387	6	0.191632	1	0.0319387	4	0.127755	5	0.159693	5	0.159693	4	0.127755	5	0.159693	3	0.095816	5	0.159693	2	0.0638774	2	0.0638774	4	0.127755	6	0.191632	6	0.191632	5	0.159693
M17	Leucyl aminopeptidase	0	0	0	0	0	0	0	0	0	0	0	0	0	0	0	0	0	0	1	0.0319387	0	0	0	0	0	0	0	0	0	0	0	0	0	0	0	0	0	0	0	0	0	0	0	0	0	0	0	0
M18	Aminopeptidase I	0	0	0	0	0	0	0	0	2	0.0638774	0	0	0	0	0	0	1	0.0319387	0	0	0	0	0	0	0	0	0	0	0	0	0	0	0	0	0	0	0	0	0	0	0	0	0	0	0	0	0	0
M19	Membrane dipeptidase	1	0.0319387	2	0.0638774	1	0.0319387	1	0.0319387	1	0.0319387	1	0.0319387	0	0	2	0.0638774	0	0	1	0.0319387	1	0.0319387	1	0.0319387	1	0.0319387	1	0.0319387	1	0.0319387	2	0.0638774	1	0.0319387	1	0.0319387	1	0.0319387	1	0.0319387	1	0.0319387	1	0.0319387	1	0.0319387	1	0.0319387
M20	Glutamate carboxypeptidase	5	0.159693	4	0.127755	6	0.191632	6	0.191632	4	0.127755	3	0.095816	2	0.0638774	4	0.127755	3	0.095816	15	0.47908	0	0	4	0.127755	6	0.191632	5	0.159693	7	0.223571	5	0.159693	4	0.127755	4	0.127755	0	0	3	0.095816	4	0.127755	4	0.127755	7	0.223571	5	0.159693
M23	Beta-lytic metallopeptidase and lysostaphin	4	0.127755	0	0	5	0.159693	1	0.0319387	4	0.127755	3	0.095816	0	0	3	0.095816	1	0.0319387	4	0.127755	1	0.0319387	2	0.0638774	2	0.0638774	2	0.0638774	0	0	3	0.095816	2	0.0638774	3	0.095816	2	0.0638774	1	0.0319387	1	0.0319387	4	0.127755	1	0.0319387	3	0.095816
M24	Iga1-specific metallopeptidase	2	0.0638774	0	0	4	0.127755	2	0.0638774	3	0.095816	4	0.127755	1	0.0319387	3	0.095816	1	0.0319387	7	0.223571	0	0	4	0.127755	3	0.095816	4	0.127755	3	0.095816	4	0.127755	4	0.127755	4	0.127755	0	0	2	0.0638774	4	0.127755	3	0.095816	3	0.095816	4	0.127755
M29	Aminopeptidase T	0	0	0	0	0	0	0	0	0	0	0	0	0	0	0	0	0	0	1	0.0319387	0	0	0	0	0	0	0	0	0	0	0	0	0	0	0	0	0	0	0	0	0	0	0	0	0	0	0	0
M3	Thimet oligopeptidase and oligopeptidase F	1	0.0319387	2	0.0638774	2	0.0638774	2	0.0638774	2	0.0638774	2	0.0638774	1	0.0319387	2	0.0638774	2	0.0638774	3	0.095816	0	0	1	0.0319387	2	0.0638774	2	0.0638774	2	0.0638774	3	0.095816	1	0.0319387	2	0.0638774	2	0.0638774	1	0.0319387	2	0.0638774	2	0.0638774	2	0.0638774	1	0.0319387
M38	Isoaspartyl dipeptidase	0	0	0	0	1	0.0319387	0	0	0	0	0	0	0	0	1	0.0319387	0	0	0	0	0	0	0	0	0	0	0	0	0	0	1	0.0319387	0	0	0	0	0	0	0	0	0	0	0	0	0	0	0	0
M4	Thermolysin	0	0	0	0	0	0	0	0	0	0	0	0	0	0	0	0	0	0	1	0.0319387	0	0	0	0	0	0	0	0	0	0	0	0	0	0	0	0	0	0	0	0	0	0	0	0	0	0	0	0
M41	Ftsh peptidase	1	0.0319387	1	0.0319387	1	0.0319387	1	0.0319387	1	0.0319387	0	0	1	0.0319387	1	0.0319387	0	0	1	0.0319387	0	0	1	0.0319387	1	0.0319387	1	0.0319387	1	0.0319387	1	0.0319387	1	0.0319387	1	0.0319387	0	0	1	0.0319387	1	0.0319387	2	0.0638774	1	0.0319387	1	0.0319387
M42	Glutamyl aminopeptidase	0	0	0	0	0	0	0	0	0	0	0	0	0	0	0	0	0	0	3	0.095816	0	0	0	0	0	0	0	0	0	0	0	0	0	0	0	0	0	0	0	0	0	0	0	0	0	0	0	0
M43	Cytophagalysin and pappalysin-1	0	0	0	0	0	0	1	0.0319387	0	0	0	0	0	0	0	0	0	0	0	0	0	0	0	0	0	0	0	0	0	0	0	0	0	0	0	0	0	0	0	0	0	0	0	0	0	0	0	0
M48	Ste24, Oma1, and htpx peptidase	1	0.0319387	1	0.0319387	2	0.0638774	0	0	0	0	1	0.0319387	1	0.0319387	2	0.0638774	1	0.0319387	1	0.0319387	0	0	2	0.0638774	1	0.0319387	1	0.0319387	1	0.0319387	2	0.0638774	0	0	2	0.0638774	0	0	0	0	1	0.0319387	0	0	1	0.0319387	1	0.0319387
M49	Dipeptidyl-peptidase III	1	0.0319387	1	0.0319387	1	0.0319387	1	0.0319387	1	0.0319387	1	0.0319387	0	0	1	0.0319387	0	0	1	0.0319387	0	0	1	0.0319387	2	0.0638774	1	0.0319387	1	0.0319387	1	0.0319387	1	0.0319387	1	0.0319387	0	0	1	0.0319387	1	0.0319387	1	0.0319387	2	0.0638774	1	0.0319387
M50	S2P peptidase and sporulation factor spoivfb	1	0.0319387	1	0.0319387	1	0.0319387	1	0.0319387	1	0.0319387	0	0	0	0	1	0.0319387	1	0.0319387	1	0.0319387	0	0	1	0.0319387	1	0.0319387	1	0.0319387	1	0.0319387	1	0.0319387	1	0.0319387	1	0.0319387	1	0.0319387	1	0.0319387	1	0.0319387	1	0.0319387	1	0.0319387	1	0.0319387
M56	Blar1 peptidase	0	0	1	0.0319387	0	0	1	0.0319387	0	0	0	0	0	0	1	0.0319387	0	0	1	0.0319387	0	0	1	0.0319387	1	0.0319387	1	0.0319387	1	0.0319387	0	0	0	0	2	0.0638774	0	0	0	0	1	0.0319387	0	0	1	0.0319387	1	0.0319387
M6	Immune inhibitor A peptidase	0	0	4	0.127755	3	0.095816	0	0	4	0.127755	1	0.0319387	1	0.0319387	8	0.255509	1	0.0319387	3	0.095816	0	0	2	0.0638774	2	0.0638774	3	0.095816	2	0.0638774	1	0.0319387	2	0.0638774	2	0.0638774	0	0	3	0.095816	2	0.0638774	2	0.0638774	2	0.0638774	2	0.0638774
M64	Iga peptidase	0	0	0	0	1	0.0319387	1	0.0319387	0	0	1	0.0319387	1	0.0319387	0	0	1	0.0319387	1	0.0319387	0	0	0	0	1	0.0319387	0	0	1	0.0319387	0	0	0	0	1	0.0319387	1	0.0319387	1	0.0319387	0	0	1	0.0319387	1	0.0319387	1	0.0319387
M67	PSMD14 and AMSH deubiquitinating peptidase and JAMM-like protein	0	0	0	0	0	0	0	0	1	0.0319387	0	0	0	0	0	0	0	0	0	0	0	0	0	0	0	0	0	0	0	0	0	0	0	0	0	0	0	0	0	0	0	0	0	0	0	0	0	0
M75	Imelysin	0	0	0	0	1	0.0319387	0	0	0	0	0	0	0	0	0	0	0	0	1	0.0319387	0	0	0	0	0	0	0	0	0	0	0	0	0	0	1	0.0319387	0	0	0	0	0	0	0	0	0	0	0	0
M78	Imma peptidase	1	0.0319387	0	0	1	0.0319387	0	0	1	0.0319387	0	0	0	0	0	0	0	0	0	0	0	0	0	0	0	0	0	0	0	0	0	0	0	0	0	0	0	0	0	0	0	0	0	0	0	0	0	0
M82	Prsw peptidase	0	0	0	0	1	0.0319387	0	0	1	0.0319387	0	0	0	0	0	0	0	0	1	0.0319387	0	0	0	0	0	0	0	0	0	0	0	0	0	0	0	0	0	0	0	0	0	0	1	0.0319387	0	0	0	0
M86	Pghp gamma-polyglutamate hydrolase	0	0	0	0	0	0	0	0	0	0	0	0	0	0	0	0	0	0	3	0.095816	0	0	0	0	0	0	0	0	0	0	0	0	0	0	0	0	0	0	0	0	0	0	0	0	0	0	0	0
M93	-	1	0.0319387	0	0	0	0	1	0.0319387	1	0.0319387	0	0	0	0	1	0.0319387	0	0	0	0	0	0	2	0.0638774	0	0	1	0.0319387	0	0	0	0	1	0.0319387	1	0.0319387	0	0	1	0.0319387	2	0.0638774	1	0.0319387	0	0	0	0
M97	-	0	0	2	0.0638774	1	0.0319387	1	0.0319387	0	0	0	0	0	0	1	0.0319387	0	0	1	0.0319387	0	0	0	0	0	0	0	0	0	0	0	0	0	0	0	0	0	0	0	0	0	0	0	0	0	0	0	0
N10	Intein-containing replicative DNA helicase precursor	0	0	0	0	0	0	0	0	0	0	0	0	0	0	0	0	0	0	0	0	0	0	0	0	0	0	0	0	0	0	0	0	0	0	0	0	0	0	0	0	0	0	0	0	0	0	0	0
P1	Dmpa aminopeptidase	0	0	0	0	0	0	0	0	0	0	0	0	0	0	0	0	0	0	0	0	0	0	0	0	0	0	0	0	0	0	0	0	0	0	0	0	0	0	0	0	0	0	0	0	0	0	0	0
S1	Chymotrypsin A, glutamyl 1, degp, lysyl, and astrovirus serine, and streptogrisin A	1	0.0319387	1	0.0319387	1	0.0319387	1	0.0319387	1	0.0319387	1	0.0319387	0	0	2	0.0638774	1	0.0319387	2	0.0638774	0	0	1	0.0319387	1	0.0319387	1	0.0319387	1	0.0319387	1	0.0319387	1	0.0319387	1	0.0319387	1	0.0319387	1	0.0319387	1	0.0319387	1	0.0319387	1	0.0319387	3	0.095816
S11	D-Ala-D-Ala carboxypeptidase A	0	0	0	0	0	0	0	0	0	0	0	0	0	0	0	0	0	0	0	0	0	0	0	0	0	0	0	0	0	0	0	0	0	0	0	0	0	0	0	0	0	0	0	0	0	0	0	0
S12	D-Ala-D-Ala carboxypeptidase B	0	0	3	0.095816	0	0	0	0	0	0	0	0	0	0	1	0.0319387	1	0.0319387	3	0.095816	0	0	0	0	1	0.0319387	0	0	1	0.0319387	0	0	0	0	1	0.0319387	0	0	0	0	0	0	0	0	1	0.0319387	0	0
S13	D-Ala-D-Ala peptidase C	1	0.0319387	2	0.0638774	2	0.0638774	2	0.0638774	2	0.0638774	1	0.0319387	1	0.0319387	2	0.0638774	1	0.0319387	2	0.0638774	0	0	1	0.0319387	1	0.0319387	1	0.0319387	1	0.0319387	2	0.0638774	1	0.0319387	1	0.0319387	0	0	1	0.0319387	1	0.0319387	2	0.0638774	1	0.0319387	1	0.0319387
S14	Peptidase Clp	1	0.0319387	0	0	2	0.0638774	1	0.0319387	1	0.0319387	0	0	1	0.0319387	1	0.0319387	1	0.0319387	2	0.0638774	0	0	1	0.0319387	2	0.0638774	1	0.0319387	1	0.0319387	1	0.0319387	2	0.0638774	1	0.0319387	0	0	1	0.0319387	2	0.0638774	1	0.0319387	1	0.0319387	2	0.0638774
S15	Xaa-Pro dipeptidyl-peptidase	0	0	0	0	0	0	0	0	0	0	0	0	0	0	0	0	0	0	0	0	0	0	0	0	0	0	0	0	0	0	1	0.0319387	0	0	0	0	0	0	0	0	0	0	0	0	0	0	0	0
S16	Lon-A peptidase	2	0.0638774	1	0.0319387	2	0.0638774	1	0.0319387	2	0.0638774	0	0	0	0	2	0.0638774	1	0.0319387	2	0.0638774	0	0	2	0.0638774	1	0.0319387	1	0.0319387	2	0.0638774	2	0.0638774	2	0.0638774	2	0.0638774	1	0.0319387	2	0.0638774	1	0.0319387	1	0.0319387	2	0.0638774	2	0.0638774
S24	Repressor lexa	1	0.0319387	0	0	0	0	0	0	2	0.0638774	0	0	0	0	1	0.0319387	2	0.0638774	1	0.0319387	0	0	0	0	0	0	0	0	0	0	0	0	0	0	0	0	0	0	0	0	0	0	0	0	0	0	1	0.0319387
S26	Signal peptidase I, signalase 21 kda component and traf peptidase	1	0.0319387	0	0	1	0.0319387	1	0.0319387	1	0.0319387	0	0	1	0.0319387	1	0.0319387	1	0.0319387	1	0.0319387	1	0.0319387	1	0.0319387	1	0.0319387	1	0.0319387	1	0.0319387	1	0.0319387	1	0.0319387	1	0.0319387	1	0.0319387	1	0.0319387	1	0.0319387	1	0.0319387	1	0.0319387	1	0.0319387
S33	Prolyl aminopeptidase	0	0	0	0	0	0	0	0	1	0.0319387	1	0.0319387	0	0	0	0	0	0	0	0	0	0	0	0	0	0	0	0	0	0	0	0	0	0	0	0	0	0	0	0	0	0	0	0	0	0	0	0
S41	C-terminal processing peptidase-1	3	0.095816	3	0.095816	3	0.095816	3	0.095816	3	0.095816	1	0.0319387	3	0.095816	3	0.095816	4	0.127755	3	0.095816	1	0.0319387	3	0.095816	3	0.095816	3	0.095816	3	0.095816	3	0.095816	3	0.095816	3	0.095816	3	0.095816	3	0.095816	3	0.095816	3	0.095816	3	0.095816	3	0.095816
S46	Dipeptidyl-peptidase 7	1	0.0319387	1	0.0319387	1	0.0319387	1	0.0319387	1	0.0319387	0	0	1	0.0319387	1	0.0319387	1	0.0319387	0	0	1	0.0319387	1	0.0319387	1	0.0319387	1	0.0319387	1	0.0319387	1	0.0319387	1	0.0319387	1	0.0319387	1	0.0319387	1	0.0319387	1	0.0319387	0	0	1	0.0319387	1	0.0319387
S49	Signal peptide peptidase A, protein C and archaean signal peptide peptidase 1	1	0.0319387	1	0.0319387	1	0.0319387	1	0.0319387	1	0.0319387	1	0.0319387	1	0.0319387	1	0.0319387	1	0.0319387	1	0.0319387	0	0	1	0.0319387	1	0.0319387	1	0.0319387	1	0.0319387	1	0.0319387	1	0.0319387	1	0.0319387	0	0	1	0.0319387	1	0.0319387	1	0.0319387	1	0.0319387	1	0.0319387
S51	Dipeptidase E	0	0	0	0	0	0	0	0	0	0	0	0	0	0	0	0	0	0	0	0	0	0	1	0.0319387	0	0	1	0.0319387	1	0.0319387	1	0.0319387	1	0.0319387	0	0	0	0	0	0	1	0.0319387	0	0	1	0.0319387	0	0
S54	Rhomboid-1	1	0.0319387	1	0.0319387	1	0.0319387	1	0.0319387	1	0.0319387	1	0.0319387	0	0	1	0.0319387	1	0.0319387	1	0.0319387	0	0	1	0.0319387	1	0.0319387	1	0.0319387	1	0.0319387	1	0.0319387	1	0.0319387	1	0.0319387	0	0	1	0.0319387	1	0.0319387	1	0.0319387	1	0.0319387	1	0.0319387
S66	Murein tetrapeptidase LD-carboxypeptidase	0	0	0	0	0	0	0	0	0	0	0	0	0	0	0	0	0	0	0	0	0	0	0	0	0	0	0	0	0	0	0	0	0	0	0	0	0	0	0	0	0	0	0	0	0	0	0	0
S78	Prohead peptidase	0	0	0	0	0	0	0	0	0	0	0	0	0	0	0	0	0	0	1	0.0319387	0	0	0	0	0	0	0	0	0	0	0	0	0	0	0	0	0	0	0	0	0	0	0	0	0	0	0	0
S8	Subtilisin Carlsberg and kexin	2	0.0638774	3	0.095816	7	0.223571	1	0.0319387	2	0.0638774	2	0.0638774	1	0.0319387	1	0.0319387	2	0.0638774	2	0.0638774	0	0	5	0.159693	2	0.0638774	3	0.095816	14	0.447141	1	0.0319387	1	0.0319387	5	0.159693	0	0	4	0.127755	3	0.095816	2	0.0638774	8	0.255509	1	0.0319387
S9	Prolyl oligopeptidase, dipeptidyl-peptidase IV, glutamyl endopeptidase C, and acylaminoacyl-peptidase	5	0.159693	3	0.095816	5	0.159693	6	0.191632	7	0.223571	4	0.127755	1	0.0319387	6	0.191632	4	0.127755	6	0.191632	0	0	5	0.159693	4	0.127755	5	0.159693	5	0.159693	3	0.095816	4	0.127755	6	0.191632	1	0.0319387	3	0.095816	6	0.191632	7	0.223571	5	0.159693	5	0.159693
T1	Archaean proteasome, beta component and hslv component of hsluv peptidase	0	0	0	0	0	0	0	0	0	0	0	0	0	0	0	0	0	0	1	0.0319387	0	0	0	0	0	0	0	0	0	0	0	0	0	0	0	0	0	0	0	0	0	0	0	0	0	0	0	0
U32	Collagenase	2	0.0638774	0	0	2	0.0638774	2	0.0638774	2	0.0638774	1	0.0319387	1	0.0319387	2	0.0638774	2	0.0638774	3	0.095816	0	0	2	0.0638774	2	0.0638774	2	0.0638774	2	0.0638774	2	0.0638774	2	0.0638774	2	0.0638774	1	0.0319387	2	0.0638774	2	0.0638774	2	0.0638774	2	0.0638774	2	0.0638774
Total		65	2.07601	55	1.75663	83	2.65091	67	2.13989	80	2.55509	48	1.53306	24	0.766528	89	2.84254	46	1.46918	127	4.05621	10	0.319387	74	2.36346	83	2.65091	82	2.61897	86	2.74673	66	2.10795	62	1.9802	80	2.55509	26	0.830406	57	1.8205	68	2.17183	73	2.33152	88	2.8106	80	2.55509
[truncated: 46 more columns]
