# Supplementary material for: Genomic Insights into the Distribution of Peptidases and Proteolytic Capacity among Prevotella and Paraprevotella Species
Source: Microbiol Spectr. 2022 Apr 4;10(2):e02185-21. doi: 10.1128/spectrum.02185-21 (PMC9045265; doi:10.1128/spectrum.02185-21)
Supplement: SUPPLEMENTAL FILE 3 — Supplemental material. Download SPECTRUM02185-21_Supp_3_seq7.xlsx, XLSX file, 0.6 MB [file spectrum02185-21_supp_3_seq7.xlsx]

## Sheet: Table S4
Supplementary Table S4 Occurrence of different families of secretory peptidases among the species/strains of Prevotella and Paraprevotella.
Peptidase family	Type of peptidases	P. amnii CRIS 21A-A		P. baroniae F0067		P. bergensis DSM 17361		P. bivia DSM 20514		P. brytanii B14		P. buccae		P. buccalis DNF00853		P. copri DSM 18205		P. dentalis DSM 3688		P. denticola		P. disiens FB035-09AN		P. histicola F0411		P. intermedia 17		P. maculosa OT 289		P. marshii DSM 16973		P. melaninogenica		P. micans F0438		P. multiformis DSM 16608		P. multisaccharivorax DSM 17128		P. nigrescens ATCC 33563		P. oralis ATCC 33269		P. oris C735		P. oulorum F0390		P. pallens ATCC 700821
		Count	%	Count	%	Count	%	Count	%	Count	%	Count	%	Count	%	Count	%	Count	%	Count	%	Count	%	Count	%	Count	%	Count	%	Count	%	Count	%	Count	%	Count	%	Count	%	Count	%	Count	%	Count	%	Count	%	Count	%
A32	Perp peptidase	0	0	0	0	0	0	0	0	0	0	0	0	0	0	0	0	0	0	0	0	0	0	0	0	0	0	0	0	0	0	0	0	0	0	0	0	0	0	0	0	0	0	0	0	0	0	0	0
C1	Papain and bleomycin hydrolase	4	0.280702	2	0.140351	3	0.210526	4	0.280702	3	0.210526	3	0.210526	2	0.140351	3	0.210526	4	0.280702	3	0.210526	4	0.280702	3	0.210526	2	0.140351	3	0.210526	2	0.140351	3	0.210526	3	0.210526	2	0.140351	2	0.140351	3	0.210526	3	0.210526	4	0.280702	3	0.210526	3	0.210526
C10	Streptopain	0	0	3	0.210526	2	0.140351	2	0.140351	1	0.0701754	2	0.140351	8	0.561404	2	0.140351	1	0.0701754	3	0.210526	9	0.631579	9	0.631579	4	0.280702	2	0.140351	3	0.210526	7	0.491228	3	0.210526	3	0.210526	0	0	5	0.350877	6	0.421053	2	0.140351	0	0	6	0.421053
C11	Clostripain	0	0	0	0	1	0.0701754	0	0	0	0	0	0	0	0	0	0	0	0	0	0	0	0	0	0	0	0	0	0	0	0	1	0.0701754	0	0	0	0	0	0	0	0	0	0	0	0	0	0	0	0
C13	Legumain	0	0	0	0	0	0	0	0	0	0	0	0	0	0	0	0	0	0	0	0	0	0	0	0	1	0.0701754	0	0	0	0	1	0.0701754	0	0	0	0	0	0	1	0.0701754	0	0	0	0	0	0	1	0.0701754
C25	Gingipain R	1	0.0701754	1	0.0701754	1	0.0701754	0	0	1	0.0701754	1	0.0701754	1	0.0701754	1	0.0701754	1	0.0701754	1	0.0701754	1	0.0701754	0	0	2	0.140351	1	0.0701754	0	0	1	0.0701754	1	0.0701754	1	0.0701754	1	0.0701754	1	0.0701754	1	0.0701754	1	0.0701754	1	0.0701754	1	0.0701754
C39	Bacteriocin-processing peptidase	0	0	0	0	0	0	1	0.0701754	0	0	0	0	0	0	0	0	0	0	0	0	0	0	0	0	0	0	0	0	0	0	0	0	0	0	0	0	0	0	0	0	0	0	0	0	0	0	0	0
C40	Dipeptidyl-peptidase VI	0	0	1	0.0701754	0	0	0	0	0	0	0	0	0	0	0	0	0	0	0	0	0	0	0	0	0	0	0	0	0	0	0	0	0	0	0	0	0	0	0	0	0	0	1	0.0701754	1	0.0701754	0	0
C47	Staphopain A	0	0	0	0	0	0	0	0	0	0	0	0	0	0	0	0	2	0.140351	0	0	0	0	0	0	0	0	0	0	0	0	0	0	0	0	0	0	0	0	0	0	0	0	0	0	0	0	0	0
C59	Penicillin V acylase precursor	0	0	0	0	0	0	0	0	0	0	0	0	0	0	0	0	0	0	0	0	0	0	0	0	0	0	0	0	0	0	0	0	0	0	0	0	0	0	0	0	0	0	0	0	0	0	0	0
C69	Dipeptidase A	1	0.0701754	1	0.0701754	1	0.0701754	2	0.140351	0	0	1	0.0701754	0	0	1	0.0701754	1	0.0701754	1	0.0701754	2	0.140351	1	0.0701754	1	0.0701754	1	0.0701754	1	0.0701754	1	0.0701754	1	0.0701754	1	0.0701754	1	0.0701754	1	0.0701754	1	0.0701754	1	0.0701754	1	0.0701754	1	0.0701754
C82	L,D-transpeptidase	0	0	0	0	0	0	0	0	0	0	0	0	0	0	0	0	0	0	0	0	0	0	0	0	0	0	0	0	0	0	0	0	0	0	0	0	0	0	0	0	0	0	0	0	0	0	0	0
G4	-	0	0	0	0	0	0	0	0	0	0	0	0	0	0	0	0	0	0	0	0	0	0	0	0	0	0	0	0	0	0	0	0	0	0	0	0	0	0	0	0	1	0.0701754	0	0	0	0	0	0
G5	-	0	0	0	0	0	0	0	0	0	0	0	0	0	0	0	0	0	0	0	0	0	0	0	0	0	0	0	0	1	0.0701754	0	0	0	0	0	0	0	0	0	0	0	0	0	0	0	0	0	0
M1	Aminopeptidase N	0	0	0	0	0	0	1	0.0701754	0	0	0	0	0	0	0	0	0	0	1	0.0701754	0	0	0	0	0	0	0	0	1	0.0701754	0	0	0	0	0	0	0	0	0	0	1	0.0701754	0	0	0	0	0	0
M12	Astacin and adamalysin	0	0	0	0	0	0	0	0	0	0	0	0	0	0	0	0	0	0	0	0	0	0	1	0.0701754	0	0	0	0	0	0	0	0	0	0	0	0	0	0	0	0	0	0	1	0.0701754	0	0	0	0
M13	Neprilysin	1	0.0701754	1	0.0701754	1	0.0701754	1	0.0701754	2	0.140351	1	0.0701754	1	0.0701754	2	0.140351	3	0.210526	2	0.140351	3	0.210526	2	0.140351	2	0.140351	1	0.0701754	1	0.0701754	2	0.140351	1	0.0701754	2	0.140351	2	0.140351	2	0.140351	1	0.0701754	1	0.0701754	1	0.0701754	2	0.140351
M15	Carboxypeptidase and dipeptidase	0	0	0	0	0	0	0	0	1	0.0701754	1	0.0701754	1	0.0701754	1	0.0701754	1	0.0701754	1	0.0701754	1	0.0701754	0	0	1	0.0701754	1	0.0701754	1	0.0701754	1	0.0701754	1	0.0701754	0	0	0	0	0	0	1	0.0701754	1	0.0701754	1	0.0701754	0	0
M16	Pitrilysin	3	0.210526	4	0.280702	5	0.350877	3	0.210526	2	0.140351	5	0.350877	3	0.210526	1	0.0701754	3	0.210526	3	0.210526	4	0.280702	4	0.280702	3	0.210526	4	0.280702	2	0.140351	5	0.350877	2	0.140351	3	0.210526	5	0.350877	5	0.350877	3	0.210526	3	0.210526	4	0.280702	3	0.210526
M19	Membrane dipeptidase	0	0	1	0.0701754	0	0	0	0	0	0	0	0	0	0	0	0	0	0	0	0	0	0	0	0	0	0	0	0	0	0	0	0	0	0	0	0	0	0	0	0	0	0	0	0	0	0	0	0
M23	Beta-lytic metallopeptidase and lysostaphin	3	0.210526	0	0	4	0.280702	1	0.0701754	3	0.210526	4	0.280702	3	0.210526	2	0.140351	2	0.140351	2	0.140351	1	0.0701754	2	0.140351	0	0	3	0.210526	2	0.140351	3	0.210526	1	0.0701754	1	0.0701754	4	0.280702	1	0.0701754	2	0.140351	4	0.280702	3	0.210526	1	0.0701754
M3	Thimet oligopeptidase and oligopeptidase F	0	0	1	0.0701754	1	0.0701754	1	0.0701754	0	0	1	0.0701754	1	0.0701754	1	0.0701754	0	0	0	0	1	0.0701754	1	0.0701754	1	0.0701754	1	0.0701754	0	0	1	0.0701754	0	0	0	0	1	0.0701754	1	0.0701754	0	0	1	0.0701754	1	0.0701754	1	0.0701754
M4	Thermolysin	0	0	0	0	0	0	0	0	0	0	0	0	0	0	0	0	1	0.0701754	0	0	0	0	0	0	0	0	0	0	0	0	0	0	0	0	0	0	0	0	0	0	0	0	0	0	0	0	0	0
M43	Cytophagalysin and pappalysin-1	0	0	0	0	0	0	1	0.0701754	0	0	0	0	0	0	0	0	0	0	0	0	0	0	0	0	0	0	0	0	0	0	0	0	0	0	0	0	0	0	0	0	0	0	0	0	0	0	0	0
M48	Ste24, Oma1, and htpx peptidase	1	0.0701754	0	0	1	0.0701754	0	0	0	0	1	0.0701754	1	0.0701754	1	0.0701754	1	0.0701754	2	0.140351	1	0.0701754	1	0.0701754	0	0	1	0.0701754	0	0	2	0.140351	0	0	1	0.0701754	0	0	1	0.0701754	0	0	1	0.0701754	1	0.0701754	0	0
M49	Dipeptidyl-peptidase III	0	0	0	0	0	0	0	0	0	0	0	0	0	0	0	0	0	0	0	0	0	0	0	0	0	0	0	0	0	0	0	0	0	0	0	0	0	0	0	0	0	0	0	0	0	0	0	0
M6	Immune inhibitor A peptidase	0	0	3	0.210526	3	0.210526	0	0	2	0.140351	2	0.140351	5	0.350877	2	0.140351	3	0.210526	3	0.210526	2	0.140351	3	0.210526	2	0.140351	1	0.0701754	1	0.0701754	3	0.210526	3	0.210526	2	0.140351	2	0.140351	2	0.140351	2	0.140351	1	0.0701754	1	0.0701754	2	0.140351
M64	Iga peptidase	0	0	0	0	1	0.0701754	1	0.0701754	0	0	1	0.0701754	0	0	1	0.0701754	1	0.0701754	0	0	1	0.0701754	0	0	1	0.0701754	0	0	0	0	1	0.0701754	1	0.0701754	0	0	1	0.0701754	1	0.0701754	1	0.0701754	1	0.0701754	0	0	1	0.0701754
M75	Imelysin	0	0	0	0	1	0.0701754	0	0	0	0	0	0	0	0	0	0	1	0.0701754	0	0	0	0	0	0	0	0	0	0	0	0	1	0.0701754	0	0	0	0	0	0	0	0	0	0	0	0	0	0	0	0
M86	Pghp gamma-polyglutamate hydrolase	0	0	0	0	0	0	0	0	0	0	0	0	0	0	0	0	1	0.0701754	0	0	0	0	0	0	0	0	0	0	0	0	0	0	0	0	0	0	0	0	0	0	0	0	0	0	0	0	0	0
M93	-	1	0.0701754	0	0	0	0	1	0.0701754	1	0.0701754	1	0.0701754	1	0.0701754	0	0	0	0	2	0.140351	0	0	1	0.0701754	0	0	0	0	1	0.0701754	2	0.140351	1	0.0701754	2	0.140351	1	0.0701754	0	0	0	0	1	0.0701754	1	0.0701754	0	0
M97	-	0	0	2	0.140351	1	0.0701754	1	0.0701754	0	0	2	0.140351	1	0.0701754	0	0	1	0.0701754	0	0	0	0	0	0	0	0	0	0	0	0	0	0	0	0	0	0	0	0	0	0	0	0	0	0	0	0	1	0.0701754
S1	Chymotrypsin A, glutamyl 1, degp, lysyl, and astrovirus serine, and streptogrisin A	1	0.0701754	1	0.0701754	1	0.0701754	1	0.0701754	1	0.0701754	1	0.0701754	1	0.0701754	0	0	2	0.140351	1	0.0701754	1	0.0701754	1	0.0701754	1	0.0701754	1	0.0701754	1	0.0701754	1	0.0701754	1	0.0701754	1	0.0701754	1	0.0701754	1	0.0701754	2	0.140351	1	0.0701754	1	0.0701754	1	0.0701754
S11	D-Ala-D-Ala carboxypeptidase A	0	0	0	0	0	0	0	0	0	0	0	0	0	0	0	0	0	0	0	0	0	0	0	0	0	0	0	0	0	0	0	0	0	0	0	0	0	0	0	0	0	0	0	0	0	0	0	0
S12	D-Ala-D-Ala carboxypeptidase B	0	0	3	0.210526	0	0	0	0	0	0	0	0	1	0.0701754	0	0	1	0.0701754	0	0	1	0.0701754	0	0	1	0.0701754	0	0	0	0	1	0.0701754	0	0	0	0	0	0	1	0.0701754	0	0	0	0	1	0.0701754	1	0.0701754
S13	D-Ala-D-Ala peptidase C	1	0.0701754	2	0.140351	1	0.0701754	2	0.140351	2	0.140351	1	0.0701754	2	0.140351	1	0.0701754	1	0.0701754	1	0.0701754	1	0.0701754	1	0.0701754	1	0.0701754	2	0.140351	0	0	1	0.0701754	1	0.0701754	1	0.0701754	2	0.140351	1	0.0701754	1	0.0701754	2	0.140351	2	0.140351	1	0.0701754
S15	Xaa-Pro dipeptidyl-peptidase	0	0	0	0	0	0	0	0	0	0	0	0	0	0	0	0	0	0	0	0	0	0	0	0	0	0	1	0.0701754	0	0	0	0	0	0	0	0	0	0	0	0	0	0	0	0	0	0	0	0
S16	Lon-A peptidase	0	0	0	0	0	0	0	0	0	0	0	0	1	0.0701754	0	0	0	0	0	0	0	0	0	0	0	0	0	0	0	0	0	0	0	0	0	0	0	0	0	0	0	0	0	0	0	0	0	0
S26	Signal peptidase I, signalase 21 kda component and traf peptidase	0	0	0	0	0	0	0	0	0	0	0	0	0	0	0	0	0	0	0	0	0	0	0	0	0	0	0	0	0	0	0	0	0	0	0	0	0	0	0	0	0	0	0	0	0	0	0	0
S33	Prolyl aminopeptidase	0	0	0	0	0	0	0	0	0	0	1	0.0701754	0	0	0	0	0	0	0	0	0	0	0	0	0	0	0	0	0	0	0	0	0	0	0	0	0	0	0	0	0	0	0	0	0	0	0	0
S41	C-terminal processing peptidase-1	2	0.140351	1	0.0701754	2	0.140351	2	0.140351	2	0.140351	2	0.140351	1	0.0701754	2	0.140351	2	0.140351	2	0.140351	2	0.140351	2	0.140351	2	0.140351	2	0.140351	2	0.140351	3	0.210526	2	0.140351	2	0.140351	2	0.140351	2	0.140351	2	0.140351	2	0.140351	1	0.0701754	2	0.140351
S46	Dipeptidyl-peptidase 7	1	0.0701754	1	0.0701754	1	0.0701754	1	0.0701754	1	0.0701754	1	0.0701754	1	0.0701754	1	0.0701754	0	0	1	0.0701754	1	0.0701754	1	0.0701754	1	0.0701754	0	0	1	0.0701754	1	0.0701754	1	0.0701754	1	0.0701754	0	0	1	0.0701754	1	0.0701754	0	0	1	0.0701754	1	0.0701754
S51	Dipeptidase E	0	0	0	0	0	0	0	0	0	0	0	0	0	0	0	0	0	0	1	0.0701754	0	0	0	0	0	0	0	0	1	0.0701754	0	0	0	0	1	0.0701754	0	0	0	0	0	0	0	0	0	0	0	0
S54	Rhomboid-1	0	0	0	0	0	0	0	0	0	0	1	0.0701754	0	0	1	0.0701754	0	0	0	0	0	0	0	0	0	0	0	0	0	0	0	0	0	0	0	0	0	0	0	0	0	0	0	0	0	0	0	0
S66	Murein tetrapeptidase LD-carboxypeptidase	0	0	0	0	0	0	0	0	0	0	0	0	0	0	0	0	0	0	0	0	0	0	0	0	0	0	0	0	0	0	0	0	0	0	0	0	0	0	0	0	0	0	0	0	0	0	0	0
S8	Subtilisin Carlsberg and kexin	1	0.0701754	3	0.210526	4	0.280702	0	0	0	0	1	0.0701754	1	0.0701754	1	0.0701754	1	0.0701754	7	0.491228	1	0.0701754	3	0.210526	3	0.210526	1	0.0701754	1	0.0701754	4	0.280702	2	0.140351	3	0.210526	2	0.140351	7	0.491228	1	0.0701754	1	0.0701754	2	0.140351	1	0.0701754
S9	Prolyl oligopeptidase, dipeptidyl-peptidase IV, glutamyl endopeptidase C, and acylaminoacyl-peptidase	4	0.280702	2	0.140351	5	0.350877	4	0.280702	2	0.140351	6	0.421053	4	0.280702	4	0.280702	5	0.350877	5	0.350877	4	0.280702	4	0.280702	5	0.350877	1	0.0701754	3	0.210526	7	0.491228	3	0.210526	2	0.140351	3	0.210526	5	0.350877	3	0.210526	4	0.280702	2	0.140351	4	0.280702
U32	Collagenase	0	0	0	0	0	0	0	0	0	0	1	0.0701754	1	0.0701754	0	0	0	0	0	0	0	0	0	0	0	0	0	0	0	0	0	0	0	0	0	0	1	0.0701754	0	0	0	0	0	0	0	0	0	0
Unknown	-	0	0	0	0	1	0.0701754	0	0	0	0	0	0	0	0	0	0	0	0	0	0	0	0	0	0	0	0	0	0	1	0.0701754	0	0	0	0	0	0	0	0	0	0	0	0	0	0	0	0	0	0
Total		25	1.75439	33	2.31579	40	2.80702	30	2.10526	24	1.68421	41	2.87719	41	2.87719	28	1.96491	39	2.73684	42	2.94737	41	2.87719	40	2.80702	34	2.38596	27	1.89474	25	1.75439	53	3.7193	28	1.96491	29	2.03509	31	2.17544	42	2.94737	33	2.31579	34	2.38596	29	2.03509	34	2.38596
[truncated: 40 more columns]
