# Supplementary material for: Genomic Insights into the Distribution of Peptidases and Proteolytic Capacity among Prevotella and Paraprevotella Species
Source: Microbiol Spectr. 2022 Apr 4;10(2):e02185-21. doi: 10.1128/spectrum.02185-21 (PMC9045265; doi:10.1128/spectrum.02185-21)
Supplement: SUPPLEMENTAL FILE 4 — Supplemental material. Download SPECTRUM02185-21_Supp_4_seq8.xlsx, XLSX file, 0.1 MB [file spectrum02185-21_supp_4_seq8.xlsx]

## Sheet: Table S5
Supplementary Table S5 The species and strains of Prevotella and Paraprevotella and their peptidases analyzed.
									Probability of signal peptide prediction
Species ID	Species	Peptidase or homologue (subtype)	Catalytic type	Clan	Family	MEROPS ID	MERNUM	Secretory peptidase type	Sec_SPI	Tat_SPI	Sec_SPII	OTHER
1	P_amnii	family M93 unassign peptidases	Metallo	MA	M93	unassign	MER0120769	Sec_SPII	0.011099	7.1e-05	0.988585	0.000246
1	P_amnii	Pep581 peptidase	Metallo	MH	M20	M20.012	MER0233748	OTHER	0.00707	0.006139	0.00155	0.985241
1	P_amnii	Pep581 peptidase	Metallo	MH	M20	M20.012	MER0233823	OTHER	0.002424	0.001799	0.000472	0.995306
1	P_amnii	subfamily C1B unassign peptidases	Cys	CA	C1	unassign	MER0237396	Sec_SPI	0.980226	0.000324	0.01698	0.00247
1	P_amnii	dipeptidyl-peptidase 5 (Porphyromonas sp.)	Ser	SC	S9	S09.075	MER0238719	Sec_SPI	0.519274	0.020284	0.012233	0.448209
1	P_amnii	subfamily S9A unassign peptidases	Ser	SC	S9	unassign	MER0239255	Sec_SPI	0.910913	0.000669	0.077102	0.011315
1	P_amnii	subfamily S49B unassign peptidases	Ser	SK	S49	unassign	MER0239316	OTHER	0.004891	0.000392	0.006536	0.988182
1	P_amnii	family A8 unassign peptidases	Asp	AC	A8	unassign	MER0242318	OTHER	0.0454	0.000276	0.004931	0.949393
1	P_amnii	subfamily C1A unassign peptidases	Cys	CA	C1	unassign	MER0278882	Sec_SPII	0.431988	0.000364	0.566226	0.001423
1	P_amnii	family M19 unassign peptidases	Metallo	MJ	M19	unassign	MER0290513	OTHER	0.003018	0.000443	0.000375	0.996165
1	P_amnii	family C25 unassign peptidases	Cys	CD	C25	unassign	MER0295388	Sec_SPI	0.5327	0.000168	0.434511	0.032621
1	P_amnii	bacteriocin-processing peptidase	Cys	CA	C39	C39.001	MER0302360	OTHER	0.019783	0.001964	0.010477	0.967776
1	P_amnii	bacteriocin-processing peptidase	Cys	CA	C39	C39.001	MER0302374	OTHER	0.018168	0.00084	0.008107	0.972885
1	P_amnii	bacteriocin-processing peptidase	Cys	CA	C39	C39.001	MER0302401	OTHER	0.00355	0.000501	0.001966	0.993983
1	P_amnii	family C39 non-peptidase homologs	Cys	CA	C39	non-peptidase homolog	MER0302571	OTHER	0.038027	0.000305	0.004511	0.957157
1	P_amnii	peptidase T	Metallo	MH	M20	M20.003	MER0303344	OTHER	0.004774	0.00217	0.000883	0.992173
1	P_amnii	dipeptidyl-peptidase 7 (Porphyromonas gingivalis-type)	Mixed	PA	S46	S46.001	MER0312664	Sec_SPI	0.999121	8.9e-05	0.000518	0.000273
1	P_amnii	collagenase (Porphyromonas-type)	Unassign	Unassign	U32	U32.001	MER0325421	OTHER	0.042516	0.130634	0.002563	0.824287
1	P_amnii	dipeptidyl-peptidase 4 (bacteria-type 2)	Ser	SC	S9	S09.013	MER0326324	Sec_SPI	0.996735	9.9e-05	0.002917	0.000249
1	P_amnii	subfamily S26A unassign peptidases	Ser	SF	S26	unassign	MER0333696	OTHER	0.000252	0.000231	0.002505	0.997012
1	P_amnii	peptidyl-dipeptidase Dcp	Metallo	MA	M3	M03.005	MER0336598	OTHER	0.005829	0.001689	0.001355	0.991128
1	P_amnii	subfamily S41A unassign peptidases	Ser	SK	S41	unassign	MER0337418	OTHER	0.010541	0.000277	0.029714	0.959468
1	P_amnii	subfamily S41A unassign peptidases	Ser	SK	S41	unassign	MER0337763	Sec_SPI	0.9737	0.000157	0.025431	0.000712
1	P_amnii	C-terminal processing peptidase-3	Ser	SK	S41	S41.004	MER0338340	Sec_SPI	0.899629	0.001519	0.009427	0.089426
1	P_amnii	Zmp1 peptidase (Mycobacterium-type)	Metallo	MA	M13	M13.009	MER0338530	Sec_SPI	0.964519	0.004961	0.017422	0.013098
1	P_amnii	family S13 unassign peptidases	Ser	SE	S13	unassign	MER0356854	Sec_SPI	0.823234	0.002395	0.067223	0.107148
1	P_amnii	peptidase Clp (type 1)	Ser	SK	S14	S14.001	MER0358701	OTHER	0.001589	0.000636	0.000264	0.997511
1	P_amnii	family S16 unassign peptidases	Ser	SJ	S16	unassign	MER0360915	OTHER	0.002785	0.003208	0.000773	0.993234
1	P_amnii	family M41 unassign peptidases	Metallo	MA	M41	unassign	MER0363450	OTHER	0.237591	0.001189	0.186066	0.575153
1	P_amnii	bacteriocin-processing peptidase	Cys	CA	C39	C39.001	MER0369062	OTHER	0.072436	0.002009	0.076292	0.849263
1	P_amnii	family M20D unassign peptidases	Metallo	MH	M20	unassign	MER0373280	OTHER	0.003523	0.000788	0.000378	0.995312
1	P_amnii	family C56 non-peptidase homologs	Mixed	PC	C56	non-peptidase homolog	MER0385337	OTHER	0.002327	0.008991	0.000206	0.988476
1	P_amnii	family C69 unassign peptidases	Mixed	PB	C69	unassign	MER0386738	Sec_SPII	0.050754	9.6e-05	0.947868	0.001282
1	P_amnii	subfamily M23B unassign peptidases	Metallo	MO	M23	unassign	MER0388437	OTHER	0.013225	0.026422	0.001171	0.959182
1	P_amnii	subfamily M23B unassign peptidases	Metallo	MO	M23	unassign	MER0388537	Sec_SPI	0.976742	0.000601	0.020839	0.001818
1	P_amnii	subfamily M16B unassign peptidases	Metallo	ME	M16	unassign	MER0391169	Sec_SPI	0.601878	0.00141	0.07533	0.321382
1	P_amnii	PqqL protein (Escherichi coli)	Metallo	ME	M16	M16.A05	MER0391183	Sec_SPI	0.878359	0.000183	0.119273	0.002185
1	P_amnii	subfamily M16B unassign peptidases	Metallo	ME	M16	unassign	MER0391258	OTHER	0.041567	0.000495	0.002969	0.954969
1	P_amnii	PqqL protein (Escherichi coli)	Metallo	ME	M16	M16.A05	MER0391969	Sec_SPI	0.927474	0.000698	0.067695	0.004133
1	P_amnii	subfamily M16B non-peptidase homologs	Metallo	ME	M16	non-peptidase homolog	MER0392780	Sec_SPI	0.728397	0.038332	0.225197	0.008074
1	P_amnii	methionyl aminopeptidase 1 (Escherichia-type)	Metallo	MG	M24	M24.001	MER0394123	OTHER	0.014769	0.016503	0.001965	0.966763
1	P_amnii	family U32 unassign peptidases	Unassign	Unassign	U32	unassign	MER0403405	OTHER	0.016778	0.004356	0.002954	0.975913
1	P_amnii	MucD peptidase	Mixed	PA	S1	S01.453	MER0407230	Sec_SPI	0.901381	0.009158	0.08003	0.009432
1	P_amnii	subfamily C1A unassign peptidases	Cys	CA	C1	unassign	MER0428632	Sec_SPII	0.000369	3.9e-05	0.999369	0.000222
1	P_amnii	subfamily C1A unassign peptidases	Cys	CA	C1	unassign	MER0428633	Sec_SPI	0.997566	0.000368	0.001474	0.000592
1	P_amnii	aminodeoxychorismate synthase, subunit II	Mixed	PC	C26	C26.955	MER0439039	OTHER	0.017199	0.00206	0.004824	0.975916
1	P_amnii	carbamoyl-phosphate synthase (Homo sapiens-type)	Mixed	PC	C26	C26.951	MER0442539	OTHER	0.05138	0.001026	0.005523	0.94207
1	P_amnii	GMP synthase	Mixed	PC	C26	C26.957	MER0443262	OTHER	0.006679	0.000505	0.001982	0.990834
1	P_amnii	family C39 unassign peptidases	Cys	CA	C39	unassign	MER0445651	OTHER	0.023237	0.00084	0.121001	0.854922
1	P_amnii	CTP synthetase	Mixed	PC	C26	C26.964	MER0448787	OTHER	0.084359	0.027462	0.015913	0.872266
1	P_amnii	family C44 non-peptidase homologs	Mixed	PB	C44	non-peptidase homolog	MER0456421	OTHER	0.003895	0.00072	0.001051	0.994334
1	P_amnii	DNA repair protein RadA (Escherichia coli)	Ser	SJ	S16	S16.A04	MER0476812	OTHER	0.040352	0.000984	0.004033	0.954631
1	P_amnii	subfamily M23B unassign peptidases	Metallo	MO	M23	unassign	MER0478158	Sec_SPI	0.821481	0.00108	0.153779	0.02366
1	P_amnii	subfamily M23B unassign peptidases	Metallo	MO	M23	unassign	MER0479774	Sec_SPI	0.870826	0.001965	0.093759	0.03345
1	P_amnii	subfamily M24B unassign peptidases	Metallo	MG	M24	unassign	MER0481136	OTHER	0.038412	0.069506	0.020349	0.871732
1	P_amnii	prolyl tripeptidyl peptidase	Ser	SC	S9	S09.017	MER0489895	Sec_SPI	0.8571	0.005175	0.055825	0.081899
1	P_amnii	bacteriocin-processing peptidase	Cys	CA	C39	C39.001	MER0714293	OTHER	0.027689	0.000812	0.007998	0.963501
1	P_amnii	bacteriocin-processing peptidase	Cys	CA	C39	C39.001	MER0717209	OTHER	0.026685	0.000839	0.007823	0.964654
1	P_amnii	family C56 non-peptidase homologs	Mixed	PC	C56	non-peptidase homolog	MER0733900	OTHER	0.005958	0.009413	0.000471	0.984158
1	P_amnii	family M12 non-peptidase homologs	Metallo	MA	M12	non-peptidase homolog	MER0828187	Sec_SPII	0.005281	0.000178	0.993779	0.000762
1	P_amnii	subfamily M20F unassign peptidases	Metallo	MH	M20	unassign	MER0854268	OTHER	0.007883	0.009248	0.000912	0.981957
1	P_amnii	family M38 non-peptidase homologs	Metallo	MJ	M38	non-peptidase homolog	MER0868783	OTHER	0.00835	0.000206	0.002598	0.988846
1	P_amnii	subfamily M43B non-peptidase homologs	Metallo	MA	M43	non-peptidase homolog	MER0881559	Sec_SPII	0.000635	4.3e-05	0.999078	0.000244
1	P_amnii	family M49 unassign peptidases	Metallo	MA	M49	unassign	MER0886396	OTHER	0.001972	0.000505	0.000203	0.99732
1	P_amnii	subfamily M48C unassign peptidases	Metallo	MA	M48	unassign	MER0888813	Sec_SPII	0.001235	7.1e-05	0.998276	0.000418
1	P_amnii	subfamily M50B unassign peptidases	Metallo	MM	M50	unassign	MER0893408	OTHER	0.027167	0.00057	0.007146	0.965118
1	P_amnii	family M61 non-peptidase homologs	Metallo	MA	M61	non-peptidase homolog	MER0904007	OTHER	0.010541	0.000277	0.029714	0.959468
1	P_amnii	family M78 unassign peptidases	Metallo	MA	M78	unassign	MER0909425	OTHER	0.003017	0.00218	0.000491	0.994312
1	P_amnii	family M79 unassign peptidases	Glu	G-	G5	unassign	MER0912852	OTHER	0.002245	0.000229	0.003319	0.994207
1	P_amnii	subfamily S8A unassign peptidases	Ser	SB	S8	unassign	MER0968023	Sec_SPII	0.001219	0.000111	0.998066	0.000604
1	P_amnii	family S16 non-peptidase homologs	Ser	SJ	S16	non-peptidase homolog	MER1034439	OTHER	0.030038	0.006865	0.001914	0.961183
1	P_amnii	family S24 unassign peptidases	Ser	SF	S24	unassign	MER1042577	OTHER	0.014511	0.015494	0.0487	0.921295
1	P_amnii	subfamily S41A non-peptidase homologs	Ser	SK	S41	non-peptidase homolog	MER1058881	Sec_SPII	0.000983	4.5e-05	0.998681	0.000291
1	P_amnii	subfamily S49A unassign non-peptidase homologs	Ser	SK	S49	non-peptidase homolog	MER1068115	OTHER	0.010949	0.006384	0.002088	0.980579
1	P_amnii	family S54 unassign peptidases	Ser	ST	S54	unassign	MER1074815	OTHER	0.001304	5.5e-05	0.002633	0.996008
1	P_amnii	subfamily M28F non-peptidase homologs	Metallo	MH	M28	non-peptidase homolog	MER1255103	nil	nil	nil	nil	nil
1	P_amnii	subfamily S8B unassign peptidases	Ser	SB	S8	unassign	MER1291197	nil	nil	nil	nil	nil
1	P_amnii	subfamily S9B unassign peptidases	Ser	SC	S9	unassign	MER1298445	nil	nil	nil	nil	nil
2	P_baroniae	family M97 unassign peptidases	Metallo	MA	M97	unassign	MER0494907	Sec_SPI	0.992528	0.000444	0.005705	0.001323
2	P_baroniae	family M97 unassign peptidases	Metallo	MA	M97	unassign	MER0494927	Sec_SPI	0.924835	0.018312	0.031005	0.025848
2	P_baroniae	family A8 non-peptidase homologs	Asp	AC	A8	non-peptidase homolog	MER0600768	OTHER	0.007782	0.000174	0.001916	0.990128
2	P_baroniae	subfamily S9D non-peptidase homologs	Ser	SC	S9	non-peptidase homolog	MER0691636	Sec_SPI	0.984617	0.000672	0.013314	0.001397
2	P_baroniae	subfamily S9A unassign peptidases	Ser	SC	S9	unassign	MER0693080	OTHER	0.004835	0.000281	0.000481	0.994403
2	P_baroniae	subfamily C1A unassign peptidases	Cys	CA	C1	unassign	MER0702951	Sec_SPI	0.995048	0.000126	0.00461	0.000216
2	P_baroniae	subfamily C1B unassign peptidases	Cys	CA	C1	unassign	MER0705678	Sec_SPI	0.760244	0.000296	0.238323	0.001137
2	P_baroniae	family C25 unassign peptidases	Cys	CD	C25	unassign	MER0710494	Sec_SPI	0.959127	0.000594	0.005637	0.034642
2	P_baroniae	family C40 unassign peptidases	Cys	CO	C40	unassign	MER0719112	Sec_SPI	0.887415	0.018335	0.012726	0.081524
2	P_baroniae	family C56 non-peptidase homologs	Mixed	PC	C56	non-peptidase homolog	MER0732357	OTHER	0.045237	0.005688	0.005469	0.943606
2	P_baroniae	family C69 unassign peptidases	Mixed	PB	C69	unassign	MER0736377	Sec_SPII	0.306415	0.000135	0.692299	0.001151
2	P_baroniae	family M19 unassign peptidases	Metallo	MJ	M19	unassign	MER0807550	Tat_SPI	0.239039	0.490901	0.008438	0.261623
2	P_baroniae	subfamily M20F unassign peptidases	Metallo	MH	M20	unassign	MER0809273	OTHER	0.009059	0.015617	0.001534	0.97379
2	P_baroniae	subfamily M3A unassign peptidases	Metallo	MA	M3	unassign	MER0819462	OTHER	0.003195	0.001711	0.000658	0.994437
2	P_baroniae	subfamily M3A unassign peptidases	Metallo	MA	M3	unassign	MER0819546	Sec_SPI	0.704551	0.014778	0.276004	0.004666
2	P_baroniae	family M6 unassign peptidases	Metallo	MA	M6	unassign	MER0824074	Sec_SPI	0.996667	0.001086	0.001295	0.000952
2	P_baroniae	family M6 unassign peptidases	Metallo	MA	M6	unassign	MER0824093	OTHER	0.005327	0.004161	0.001251	0.98926
2	P_baroniae	family M6 unassign peptidases	Metallo	MA	M6	unassign	MER0824132	Sec_SPI	0.934592	0.000911	0.023619	0.040878
2	P_baroniae	family M13 unassign peptidases	Metallo	MA	M13	unassign	MER0831433	Sec_SPI	0.85889	0.002447	0.127308	0.011355
2	P_baroniae	subfamily M20C unassign peptidases	Metallo	MH	M20	unassign	MER0838913	OTHER	0.003201	0.009794	0.000526	0.986479
2	P_baroniae	subfamily M20C unassign peptidases	Metallo	MH	M20	unassign	MER0839775	OTHER	0.010024	0.003707	0.002152	0.984117
2	P_baroniae	subfamily M20F non-peptidase homologs	Metallo	MH	M20	non-peptidase homolog	MER0852108	OTHER	0.018737	0.036858	0.00391	0.940495
2	P_baroniae	family M38 non-peptidase homologs	Metallo	MJ	M38	non-peptidase homolog	MER0861974	OTHER	0.096745	0.002731	0.053011	0.847513
2	P_baroniae	family M38 non-peptidase homologs	Metallo	MJ	M38	non-peptidase homolog	MER0867286	OTHER	0.010708	0.001879	0.002537	0.984876
2	P_baroniae	family M41 unassign peptidases	Metallo	MA	M41	unassign	MER0877376	OTHER	0.068812	0.038088	0.01388	0.879221
2	P_baroniae	subfamily M43B non-peptidase homologs	Metallo	MA	M43	non-peptidase homolog	MER0882570	Sec_SPII	0.000839	7.6e-05	0.998834	0.00025
2	P_baroniae	subfamily M48A unassign peptidases	Metallo	MA	M48	unassign	MER0886353	OTHER	0.000816	0.000177	0.001592	0.997415
2	P_baroniae	family M49 unassign peptidases	Metallo	MA	M49	unassign	MER0888497	OTHER	0.001981	0.000862	0.000829	0.996328
2	P_baroniae	family C56 non-peptidase homologs	Mixed	PC	C56	non-peptidase homolog	MER0896370	OTHER	0.003387	0.002568	0.000214	0.993832
2	P_baroniae	subfamily M50B unassign peptidases	Metallo	MM	M50	unassign	MER0897542	OTHER	0.00458	0.00032	0.00213	0.992969
2	P_baroniae	subfamily M16A unassign peptidases	Metallo	ME	M16	unassign	MER0918713	Sec_SPI	0.994812	7.3e-05	0.004923	0.000192
2	P_baroniae	subfamily M16B unassign peptidases	Metallo	ME	M16	unassign	MER0921244	OTHER	0.009974	0.000814	0.001856	0.987356
2	P_baroniae	subfamily M16C unassign peptidases	Metallo	ME	M16	unassign	MER0924100	Sec_SPI	0.997238	9.9e-05	0.00235	0.000314
2	P_baroniae	subfamily M16A unassign peptidases	Metallo	ME	M16	unassign	MER0924566	Sec_SPI	0.987362	0.000327	0.01124	0.001072
2	P_baroniae	subfamily M16B unassign peptidases	Metallo	ME	M16	unassign	MER0928560	Sec_SPI	0.96346	0.001218	0.005874	0.029448
2	P_baroniae	subfamily M20B unassign peptidases	Metallo	MH	M20	unassign	MER0931059	OTHER	0.055148	0.001458	0.052691	0.890703
2	P_baroniae	family M56 unassign peptidases	Metallo	MA	M56	unassign	MER0934419	OTHER	0.00138	0.000409	0.000719	0.997492
2	P_baroniae	family M79 unassign peptidases	Glu	G-	G5	unassign	MER0938104	OTHER	0.007859	0.000205	0.001209	0.990726
2	P_baroniae	subfamily S1B unassign peptidases	Mixed	PA	S1	unassign	MER0963589	Sec_SPI	0.945915	0.003695	0.047795	0.002595
2	P_baroniae	subfamily S8A unassign peptidases	Ser	SB	S8	unassign	MER0975697	Sec_SPI	0.881764	0.000215	0.113493	0.004528
2	P_baroniae	subfamily S8A unassign peptidases	Ser	SB	S8	unassign	MER0978565	Sec_SPII	0.007724	9.3e-05	0.991609	0.000574
2	P_baroniae	subfamily S8A unassign peptidases	Ser	SB	S8	unassign	MER0984678	Sec_SPII	0.008386	0.000222	0.990057	0.001334
2	P_baroniae	subfamily S9A non-peptidase homologs	Ser	SC	S9	non-peptidase homolog	MER0994686	Sec_SPI	0.981712	0.000268	0.017231	0.000789
2	P_baroniae	family S9 unassign peptidases	Ser	SC	S9	unassign	MER0997511	Sec_SPI	0.923679	0.000859	0.025764	0.049698
2	P_baroniae	subfamily S9B unassign peptidases	Ser	SC	S9	unassign	MER0997708	Sec_SPI	0.868926	0.001011	0.035503	0.09456
2	P_baroniae	family S12 unassign peptidases	Ser	SE	S12	unassign	MER1004979	Sec_SPI	0.907383	0.00474	0.034937	0.05294
2	P_baroniae	family S12 unassign peptidases	Ser	SE	S12	unassign	MER1012069	Sec_SPI	0.94825	0.000587	0.043607	0.007556
2	P_baroniae	family S14 non-peptidase homologs	Ser	SK	S14	non-peptidase homolog	MER1015888	OTHER	0.058712	0.008246	0.003484	0.929559
2	P_baroniae	family S15 non-peptidase homologs	Ser	SC	S15	non-peptidase homolog	MER1020691	Sec_SPI	0.868926	0.001011	0.035503	0.09456
2	P_baroniae	family S12 unassign peptidases	Ser	SE	S12	unassign	MER1028140	Sec_SPI	0.749277	0.000422	0.070885	0.179415
2	P_baroniae	family S13 unassign peptidases	Ser	SE	S13	unassign	MER1030163	Sec_SPII	0.000465	0.000104	0.999105	0.000326
2	P_baroniae	family S13 unassign peptidases	Ser	SE	S13	unassign	MER1030170	Sec_SPI	0.990401	0.000637	0.005801	0.003161
2	P_baroniae	family S16 unassign peptidases	Ser	SJ	S16	unassign	MER1033649	OTHER	0.002581	0.004385	0.00038	0.992654
2	P_baroniae	family S16 non-peptidase homologs	Ser	SJ	S16	non-peptidase homolog	MER1035046	OTHER	0.013422	0.000829	0.003799	0.98195
2	P_baroniae	subfamily S26A non-peptidase homologs	Ser	SF	S26	non-peptidase homolog	MER1046799	OTHER	0.000414	0.000697	0.002023	0.996867
2	P_baroniae	subfamily S41A non-peptidase homologs	Ser	SK	S41	non-peptidase homolog	MER1056532	Sec_SPII	0.00587	0.000113	0.993765	0.000253
2	P_baroniae	subfamily S41A unassign peptidases	Ser	SK	S41	unassign	MER1061010	OTHER	0.031116	0.001178	0.002031	0.965675
2	P_baroniae	subfamily S41A unassign peptidases	Ser	SK	S41	unassign	MER1061430	OTHER	0.072502	0.000572	0.01215	0.914776
2	P_baroniae	subfamily S41A unassign peptidases	Ser	SK	S41	unassign	MER1062667	Sec_SPI	0.986387	0.000816	0.010357	0.00244
2	P_baroniae	family S46 unassign peptidases	Mixed	PA	S46	unassign	MER1065276	Sec_SPI	0.998398	0.000184	0.00106	0.000358
2	P_baroniae	subfamily S49A unassign non-peptidase homologs	Ser	SK	S49	non-peptidase homolog	MER1066079	OTHER	0.018934	0.022304	0.002813	0.955949
2	P_baroniae	subfamily S49A unassign peptidases	Ser	SK	S49	unassign	MER1069042	OTHER	0.022813	0.001151	0.017165	0.958871
2	P_baroniae	family S54 unassign peptidases	Ser	ST	S54	unassign	MER1084176	OTHER	0.346908	0.002775	0.046344	0.603974
2	P_baroniae	family C10 unassign peptidases	Cys	CA	C10	unassign	MER1168948	Sec_SPI	0.587612	0.069014	0.124392	0.218982
2	P_baroniae	family C10 unassign peptidases	Cys	CA	C10	unassign	MER1169006	OTHER	0.039527	0.001421	0.002253	0.956798
2	P_baroniae	family C10 unassign peptidases	Cys	CA	C10	unassign	MER1169275	Sec_SPI	0.996688	0.00019	0.002507	0.000615
2	P_baroniae	family C10 unassign peptidases	Cys	CA	C10	unassign	MER1169383	OTHER	0.005191	0.001793	0.000658	0.992359
2	P_baroniae	family C10 unassign peptidases	Cys	CA	C10	unassign	MER1169396	Sec_SPI	0.91179	0.005877	0.068201	0.014132
2	P_baroniae	family M6 unassign peptidases	Metallo	MA	M6	unassign	MER1198515	Sec_SPI	0.977623	0.000223	0.021143	0.001011
2	P_baroniae	family M19 unassign peptidases	Metallo	MJ	M19	unassign	MER1203055	nil	nil	nil	nil	nil
3	P_bergensis	family A8 unassign peptidases	Asp	AC	A8	unassign	MER0185959	OTHER	0.009409	0.001575	0.002714	0.986302
3	P_bergensis	family C10 unassign peptidases	Cys	CA	C10	unassign	MER0204598	Sec_SPI	0.907531	0.002811	0.055347	0.034311
3	P_bergensis	family C10 unassign peptidases	Cys	CA	C10	unassign	MER0204642	Sec_SPI	0.746844	0.000525	0.190782	0.061848
3	P_bergensis	subfamily S49B unassign peptidases	Ser	SK	S49	unassign	MER0218172	OTHER	0.077263	0.012521	0.030394	0.879822
3	P_bergensis	subfamily C1B unassign peptidases	Cys	CA	C1	unassign	MER0231157	Sec_SPII	0.307529	0.000481	0.687631	0.004359
3	P_bergensis	Pep581 peptidase	Metallo	MH	M20	M20.012	MER0231171	OTHER	0.003973	0.006498	0.001345	0.988184
3	P_bergensis	Pep581 peptidase	Metallo	MH	M20	M20.012	MER0232891	OTHER	0.002844	0.001564	0.000522	0.99507
3	P_bergensis	subfamily S9B unassign peptidases	Ser	SC	S9	unassign	MER0233655	Sec_SPI	0.828322	0.000214	0.169635	0.001829
3	P_bergensis	family S13 unassign peptidases	Ser	SE	S13	unassign	MER0239018	OTHER	0.008377	0.001599	0.000898	0.989126
3	P_bergensis	subfamily S8A unassign peptidases	Ser	SB	S8	unassign	MER0247054	OTHER	0.00882	0.000869	0.000988	0.989323
3	P_bergensis	Zmp1 peptidase (Mycobacterium-type)	Metallo	MA	M13	M13.009	MER0279063	Sec_SPI	0.93809	0.001235	0.055112	0.005562
3	P_bergensis	family S13 unassign peptidases	Ser	SE	S13	unassign	MER0280210	Sec_SPI	0.992003	0.000421	0.00242	0.005156
3	P_bergensis	family M6 unassign peptidases	Metallo	MA	M6	unassign	MER0287989	Sec_SPI	0.975236	0.000279	0.024028	0.000457
3	P_bergensis	family M19 unassign peptidases	Metallo	MJ	M19	unassign	MER0290450	OTHER	0.010215	0.003807	0.001306	0.984672
3	P_bergensis	isoaspartyl dipeptidase (metallo-type)	Metallo	MJ	M38	M38.001	MER0296602	OTHER	0.009994	0.00056	0.002383	0.987063
3	P_bergensis	peptidase T	Metallo	MH	M20	M20.003	MER0303371	OTHER	0.005507	0.003749	0.001183	0.989561
3	P_bergensis	Unassign	Unassign	Unassign	Unassign	Unassign	MER0306715	Sec_SPI	0.994471	0.000204	0.003674	0.001651
3	P_bergensis	family M64 unassign peptidases	Metallo	MA	M64	unassign	MER0310625	Sec_SPI	0.959698	0.00031	0.038791	0.001201
3	P_bergensis	dipeptidyl-peptidase 7 (Porphyromonas gingivalis-type)	Mixed	PA	S46	S46.001	MER0312679	Sec_SPI	0.992328	0.000838	0.001045	0.005788
3	P_bergensis	family M75 unassign peptidases	Metallo	MS	M75	unassign	MER0313188	Sec_SPII	0.004569	0.000146	0.994873	0.000412
3	P_bergensis	dipeptidase A	Mixed	PB	C69	C69.001	MER0313743	OTHER	0.022782	0.001576	0.007353	0.968289
3	P_bergensis	collagenase (Porphyromonas-type)	Unassign	Unassign	U32	U32.001	MER0325443	OTHER	0.021288	0.0196	0.002358	0.956754
3	P_bergensis	dipeptidyl-peptidase 4 (bacteria-type 2)	Ser	SC	S9	S09.013	MER0326241	Sec_SPI	0.942068	0.000182	0.056305	0.001445
3	P_bergensis	subfamily S26A unassign peptidases	Ser	SF	S26	unassign	MER0333650	OTHER	0.000298	0.000488	0.001563	0.997651
3	P_bergensis	peptidyl-dipeptidase Dcp	Metallo	MA	M3	M03.005	MER0336112	OTHER	0.003306	0.001867	0.00076	0.994067
3	P_bergensis	subfamily S41A unassign peptidases	Ser	SK	S41	unassign	MER0337177	OTHER	0.073033	0.001127	0.014687	0.911154
3	P_bergensis	subfamily S41A unassign peptidases	Ser	SK	S41	unassign	MER0337551	Sec_SPI	0.490586	0.00111	0.469066	0.039238
3	P_bergensis	subfamily S41A unassign peptidases	Ser	SK	S41	unassign	MER0338338	Sec_SPI	0.945437	0.003027	0.019103	0.032433
3	P_bergensis	subfamily M3A unassign peptidases	Metallo	MA	M3	unassign	MER0343947	Sec_SPI	0.900846	0.0189	0.078018	0.002236
3	P_bergensis	subfamily C1A unassign peptidases	Cys	CA	C1	unassign	MER0345815	Sec_SPI	0.997776	0.000147	0.001693	0.000384
3	P_bergensis	HtpX-2 peptidase	Metallo	MA	M48	M48.004	MER0347692	OTHER	0.000524	0.000146	0.001343	0.997988
3	P_bergensis	peptidase Clp (type 1)	Ser	SK	S14	S14.001	MER0358576	OTHER	0.015938	0.022925	0.000477	0.960659
3	P_bergensis	family S14 unassign peptidases	Ser	SK	S14	unassign	MER0360098	OTHER	0.022529	0.000747	0.004764	0.971959
3	P_bergensis	family S16 unassign peptidases	Ser	SJ	S16	unassign	MER0360883	OTHER	0.002942	0.023549	0.000308	0.973201
3	P_bergensis	DNA repair protein RadA (Escherichia coli)	Ser	SJ	S16	S16.A04	MER0361934	OTHER	0.014994	0.001868	0.003482	0.979656
3	P_bergensis	family M41 unassign peptidases	Metallo	MA	M41	unassign	MER0363086	OTHER	0.150051	0.028601	0.028548	0.7928
3	P_bergensis	BT3549 putative peptidase	Metallo	MH	M20	M20.016	MER0370414	OTHER	0.106684	0.201265	0.013515	0.678536
3	P_bergensis	family M20D unassign peptidases	Metallo	MH	M20	unassign	MER0373139	OTHER	0.011434	0.003116	0.000817	0.984632
3	P_bergensis	family C56 non-peptidase homologs	Mixed	PC	C56	non-peptidase homolog	MER0385366	OTHER	0.005589	0.001243	0.000503	0.992665
3	P_bergensis	family C69 unassign peptidases	Mixed	PB	C69	unassign	MER0386688	Sec_SPII	0.125302	0.000392	0.873412	0.000895
3	P_bergensis	subfamily M23B unassign peptidases	Metallo	MO	M23	unassign	MER0388789	Sec_SPI	0.921289	0.002272	0.054375	0.022064
3	P_bergensis	subfamily M23B unassign peptidases	Metallo	MO	M23	unassign	MER0389233	Sec_SPI	0.756467	0.001977	0.134858	0.106699
3	P_bergensis	subfamily M23B unassign peptidases	Metallo	MO	M23	unassign	MER0389405	Sec_SPI	0.78567	0.023057	0.084402	0.106871
3	P_bergensis	subfamily M23B unassign peptidases	Metallo	MO	M23	unassign	MER0389671	Sec_SPI	0.887775	0.001276	0.090606	0.020344
3	P_bergensis	PqqL protein (Escherichi coli)	Metallo	ME	M16	M16.A05	MER0390366	Sec_SPI	0.986504	0.000132	0.013021	0.000343
3	P_bergensis	PqqL protein (Escherichi coli)	Metallo	ME	M16	M16.A05	MER0390443	Sec_SPII	0.113375	6.3e-05	0.884944	0.001617
3	P_bergensis	PqqL protein (Escherichi coli)	Metallo	ME	M16	M16.A05	MER0390603	Sec_SPI	0.781393	0.005999	0.011353	0.201254
3	P_bergensis	subfamily M16B unassign peptidases	Metallo	ME	M16	unassign	MER0390727	Sec_SPI	0.994749	0.000564	0.002701	0.001986
3	P_bergensis	subfamily M16B unassign peptidases	Metallo	ME	M16	unassign	MER0391541	OTHER	0.060331	0.065685	0.017042	0.856941
3	P_bergensis	PqqL protein (Escherichi coli)	Metallo	ME	M16	M16.A05	MER0392438	Sec_SPI	0.734386	0.024596	0.021207	0.219811
3	P_bergensis	subfamily M16B non-peptidase homologs	Metallo	ME	M16	non-peptidase homolog	MER0392688	Sec_SPI	0.998508	0.00016	0.001105	0.000227
3	P_bergensis	methionyl aminopeptidase 1 (Escherichia-type)	Metallo	MG	M24	M24.001	MER0394182	OTHER	0.004909	0.001475	0.001384	0.992232
3	P_bergensis	subfamily M24A unassign peptidases	Metallo	MG	M24	unassign	MER0394914	OTHER	0.01023	0.129284	0.002347	0.858139
3	P_bergensis	family U32 unassign peptidases	Unassign	Unassign	U32	unassign	MER0403746	OTHER	0.031852	0.002856	0.004401	0.960891
3	P_bergensis	subfamily S9D non-peptidase homologs	Ser	SC	S9	non-peptidase homolog	MER0404662	Sec_SPI	0.995234	0.000159	0.00382	0.000787
3	P_bergensis	subfamily S9B unassign peptidases	Ser	SC	S9	unassign	MER0404844	Sec_SPI	0.998337	0.00042	0.000735	0.000509
3	P_bergensis	subfamily S9B non-peptidase homologs	Ser	SC	S9	non-peptidase homolog	MER0405071	Sec_SPI	0.997626	0.000192	0.00172	0.000462
3	P_bergensis	subfamily S1C unassign peptidases	Mixed	PA	S1	unassign	MER0407753	Sec_SPI	0.889961	0.00386	0.089424	0.016756
3	P_bergensis	subfamily C1A unassign peptidases	Cys	CA	C1	unassign	MER0428147	Sec_SPII	0.000967	7.2e-05	0.998626	0.000335
3	P_bergensis	PG0026 peptidase (Porphyromonas-type)	Cys	CD	C25	C25.004	MER0435539	Sec_SPI	0.93677	0.009479	0.015297	0.038454
3	P_bergensis	GMP synthase	Mixed	PC	C26	C26.957	MER0438204	OTHER	0.007651	0.000675	0.00257	0.989103
3	P_bergensis	CTP synthetase	Mixed	PC	C26	C26.964	MER0438205	OTHER	0.357836	0.01547	0.077816	0.548878
3	P_bergensis	imidazole glycerol phosphate synthase subunit HisH	Mixed	PC	C26	C26.965	MER0438206	OTHER	0.005344	0.000581	0.000682	0.993394
3	P_bergensis	family C26 unassign peptidases	Mixed	PC	C26	unassign	MER0438207	OTHER	0.046018	0.00195	0.004291	0.947741
3	P_bergensis	imidazoleglycerol-phosphate synthase (Pyrococcus furiosus)	Mixed	PC	C26	C26.A32	MER0452000	OTHER	0.282052	0.00107	0.010642	0.706236
3	P_bergensis	family M6 unassign peptidases	Metallo	MA	M6	unassign	MER0466273	Sec_SPI	0.976415	0.000147	0.022547	0.000891
3	P_bergensis	subfamily M14A non-peptidase homologs	Metallo	MC	M14	non-peptidase homolog	MER0468790	Sec_SPI	0.818897	0.00023	0.179051	0.001822
3	P_bergensis	subfamily M23B unassign peptidases	Metallo	MO	M23	unassign	MER0478364	OTHER	0.056496	0.01277	0.002915	0.92782
3	P_bergensis	subfamily M24B unassign peptidases	Metallo	MG	M24	unassign	MER0481289	OTHER	0.035175	0.095707	0.031872	0.837247
3	P_bergensis	subfamily M24B unassign peptidases	Metallo	MG	M24	unassign	MER0482146	OTHER	0.006275	0.002874	0.002395	0.988457
3	P_bergensis	prolyl tripeptidyl peptidase	Ser	SC	S9	S09.017	MER0488956	Sec_SPI	0.993629	0.002508	0.003571	0.000292
3	P_bergensis	family M97 unassign peptidases	Metallo	MA	M97	unassign	MER0494922	Sec_SPI	0.994771	0.000367	0.004352	0.00051
3	P_bergensis	family C11 unassign peptidases	Cys	CD	C11	unassign	MER0637287	Sec_SPII	0.007772	0.000102	0.991192	0.000934
3	P_bergensis	family M6 unassign peptidases	Metallo	MA	M6	unassign	MER0823683	Sec_SPI	0.907363	0.001035	0.076952	0.014651
3	P_bergensis	family M12 non-peptidase homologs	Metallo	MA	M12	non-peptidase homolog	MER0828630	Sec_SPII	0.002064	0.000131	0.997204	0.0006
3	P_bergensis	family M42 non-peptidase homologs	Metallo	MH	M42	non-peptidase homolog	MER0881108	OTHER	0.003973	0.006498	0.001345	0.988184
3	P_bergensis	family M49 unassign peptidases	Metallo	MA	M49	unassign	MER0886764	OTHER	0.015712	0.000921	0.005129	0.978237
3	P_bergensis	subfamily M48C unassign peptidases	Metallo	MA	M48	unassign	MER0889675	Sec_SPII	0.001463	0.00011	0.998018	0.000409
3	P_bergensis	subfamily M50B unassign peptidases	Metallo	MM	M50	unassign	MER0894434	OTHER	0.038555	0.000715	0.007354	0.953375
3	P_bergensis	family M61 non-peptidase homologs	Metallo	MA	M61	non-peptidase homolog	MER0900304	OTHER	0.073033	0.001127	0.014687	0.911154
3	P_bergensis	family M78 unassign peptidases	Metallo	MA	M78	unassign	MER0909814	OTHER	0.005952	0.002303	0.000917	0.990828
3	P_bergensis	family M79 unassign peptidases	Glu	G-	G5	unassign	MER0911359	OTHER	0.040087	0.000551	0.001816	0.957546
3	P_bergensis	family M82 unassign peptidases	Metallo	M-	M82	unassign	MER0940570	OTHER	0.003755	0.000624	0.000798	0.994823
3	P_bergensis	subfamily S8A unassign peptidases	Ser	SB	S8	unassign	MER0967916	Sec_SPI	0.949322	0.001166	0.034281	0.01523
3	P_bergensis	subfamily S8A unassign peptidases	Ser	SB	S8	unassign	MER0970110	OTHER	0.005537	0.003835	0.00078	0.989848
3	P_bergensis	subfamily S8A unassign peptidases	Ser	SB	S8	unassign	MER0980132	Sec_SPII	0.005077	0.001881	0.986196	0.006846
3	P_bergensis	subfamily S8A unassign peptidases	Ser	SB	S8	unassign	MER0981590	Sec_SPI	0.744462	0.000727	0.24113	0.013681
3	P_bergensis	subfamily S8A unassign peptidases	Ser	SB	S8	unassign	MER0981722	Sec_SPI	0.968828	0.000302	0.029524	0.001345
3	P_bergensis	subfamily S9B unassign peptidases	Ser	SC	S9	unassign	MER0996712	Sec_SPI	0.63487	0.045716	0.011488	0.307926
3	P_bergensis	family S16 non-peptidase homologs	Ser	SJ	S16	non-peptidase homolog	MER1030753	OTHER	0.032269	0.002573	0.002075	0.963083
3	P_bergensis	subfamily S41A non-peptidase homologs	Ser	SK	S41	non-peptidase homolog	MER1058588	Sec_SPII	0.001196	3.8e-05	0.998547	0.000218
3	P_bergensis	family S54 unassign peptidases	Ser	ST	S54	unassign	MER1074778	OTHER	0.016346	0.000393	0.073953	0.909307
3	P_bergensis	subfamily M20C unassign peptidases	Metallo	MH	M20	unassign	MER1238198	nil	nil	nil	nil	nil
3	P_bergensis	subfamily S8B unassign peptidases	Ser	SB	S8	unassign	MER1291036	nil	nil	nil	nil	nil
4	P_bivia_20514	family M93 unassign peptidases	Metallo	MA	M93	unassign	MER0124303	Sec_SPII	0.054235	0.000116	0.945031	0.000618
4	P_bivia_20514	bacteriocin-processing peptidase	Cys	CA	C39	C39.001	MER0154267	OTHER	0.003746	0.000863	0.00056	0.994831
4	P_bivia_20514	peptidyl-dipeptidase Dcp	Metallo	MA	M3	M03.005	MER0192230	OTHER	0.003357	0.000852	0.000829	0.994963
4	P_bivia_20514	family C10 unassign peptidases	Cys	CA	C10	unassign	MER0204647	Sec_SPII	0.000678	4.9e-05	0.999056	0.000217
4	P_bivia_20514	family C10 unassign peptidases	Cys	CA	C10	unassign	MER0204648	Sec_SPII	0.006576	0.000134	0.992785	0.000505
4	P_bivia_20514	family A8 unassign peptidases	Asp	AC	A8	unassign	MER0218956	OTHER	0.121006	0.000429	0.008472	0.870093
4	P_bivia_20514	family S13 unassign peptidases	Ser	SE	S13	unassign	MER0229688	Sec_SPI	0.910424	0.000977	0.056286	0.032314
4	P_bivia_20514	subfamily C1B unassign peptidases	Cys	CA	C1	unassign	MER0229774	Sec_SPI	0.949212	0.000299	0.043995	0.006494
4	P_bivia_20514	Pep581 peptidase	Metallo	MH	M20	M20.012	MER0233468	OTHER	0.004336	0.002229	0.000801	0.992634
4	P_bivia_20514	subfamily S9A unassign peptidases	Ser	SC	S9	unassign	MER0233499	Sec_SPI	0.995371	0.000199	0.0039	0.00053
4	P_bivia_20514	bacteriocin-processing peptidase	Cys	CA	C39	C39.001	MER0233682	OTHER	0.039316	0.004709	0.00654	0.949436
4	P_bivia_20514	Pep581 peptidase	Metallo	MH	M20	M20.012	MER0236686	OTHER	0.002309	0.001258	0.000755	0.995678
4	P_bivia_20514	family S13 unassign peptidases	Ser	SE	S13	unassign	MER0239081	Sec_SPII	0.000624	8.7e-05	0.998996	0.000293
4	P_bivia_20514	subfamily S8A unassign peptidases	Ser	SB	S8	unassign	MER0247079	OTHER	0.003164	0.001624	0.000305	0.994907
4	P_bivia_20514	Zmp1 peptidase (Mycobacterium-type)	Metallo	MA	M13	M13.009	MER0279307	Sec_SPI	0.99199	0.001687	0.004088	0.002235
4	P_bivia_20514	dipeptidyl-peptidase 7 (Porphyromonas gingivalis-type)	Mixed	PA	S46	S46.001	MER0280392	Sec_SPI	0.999084	9.5e-05	0.000513	0.000308
4	P_bivia_20514	family M19 unassign peptidases	Metallo	MJ	M19	unassign	MER0290500	OTHER	0.005032	0.000452	0.000402	0.994114
4	P_bivia_20514	subfamily S49B unassign peptidases	Ser	SK	S49	unassign	MER0300493	OTHER	0.01445	0.000467	0.007505	0.977577
4	P_bivia_20514	peptidase T	Metallo	MH	M20	M20.003	MER0303349	OTHER	0.005709	0.003583	0.00136	0.989347
4	P_bivia_20514	family M64 unassign peptidases	Metallo	MA	M64	unassign	MER0310624	Sec_SPI	0.965402	0.000826	0.013043	0.020728
4	P_bivia_20514	collagenase (Porphyromonas-type)	Unassign	Unassign	U32	U32.001	MER0325422	OTHER	0.044265	0.136377	0.002908	0.81645
4	P_bivia_20514	dipeptidyl-peptidase 4 (bacteria-type 2)	Ser	SC	S9	S09.013	MER0326315	Sec_SPI	0.991224	0.000135	0.007977	0.000664
4	P_bivia_20514	dipeptidyl-peptidase 5 (Porphyromonas sp.)	Ser	SC	S9	S09.075	MER0326508	Sec_SPI	0.980514	0.000303	0.01882	0.000363
4	P_bivia_20514	subfamily S26A unassign peptidases	Ser	SF	S26	unassign	MER0333709	OTHER	0.000282	0.000193	0.007967	0.991559
4	P_bivia_20514	subfamily S41A unassign peptidases	Ser	SK	S41	unassign	MER0337455	OTHER	0.025816	0.000637	0.004944	0.968602
4	P_bivia_20514	subfamily S41A unassign peptidases	Ser	SK	S41	unassign	MER0337585	Sec_SPI	0.998904	0.000157	0.000654	0.000285
4	P_bivia_20514	subfamily S41A unassign peptidases	Ser	SK	S41	unassign	MER0338352	Sec_SPI	0.993207	0.000683	0.005392	0.000718
4	P_bivia_20514	subfamily M3A unassign peptidases	Metallo	MA	M3	unassign	MER0344715	Sec_SPI	0.988496	0.002202	0.006605	0.002697
4	P_bivia_20514	peptidase Clp (type 1)	Ser	SK	S14	S14.001	MER0358649	OTHER	0.003045	0.001502	0.000434	0.99502
4	P_bivia_20514	family S16 unassign peptidases	Ser	SJ	S16	unassign	MER0360875	OTHER	0.002859	0.001838	0.000451	0.994852
4	P_bivia_20514	family M41 unassign peptidases	Metallo	MA	M41	unassign	MER0363309	OTHER	0.038172	0.001592	0.019371	0.940865
4	P_bivia_20514	family C39 unassign peptidases	Cys	CA	C39	unassign	MER0368885	OTHER	0.007684	0.001356	0.001876	0.989083
4	P_bivia_20514	bacteriocin-processing peptidase	Cys	CA	C39	C39.001	MER0368903	Sec_SPII	0.008886	0.003245	0.760172	0.227697
4	P_bivia_20514	family M20D unassign peptidases	Metallo	MH	M20	unassign	MER0373223	OTHER	0.032093	0.00278	0.001565	0.963562
4	P_bivia_20514	family C56 non-peptidase homologs	Mixed	PC	C56	non-peptidase homolog	MER0385508	OTHER	0.002948	0.004903	0.000301	0.991847
4	P_bivia_20514	family C69 unassign peptidases	Mixed	PB	C69	unassign	MER0386745	Sec_SPII	0.331076	0.000134	0.668009	0.000781
4	P_bivia_20514	subfamily M23B unassign peptidases	Metallo	MO	M23	unassign	MER0388581	Sec_SPI	0.963848	0.003375	0.031275	0.001502
4	P_bivia_20514	subfamily M16B unassign peptidases	Metallo	ME	M16	unassign	MER0390609	OTHER	0.040966	0.000642	0.002239	0.956153
4	P_bivia_20514	PqqL protein (Escherichi coli)	Metallo	ME	M16	M16.A05	MER0391125	Sec_SPI	0.969992	0.000127	0.029542	0.000339
4	P_bivia_20514	PqqL protein (Escherichi coli)	Metallo	ME	M16	M16.A05	MER0392453	Sec_SPI	0.589048	0.001826	0.08648	0.322645
4	P_bivia_20514	subfamily M16B non-peptidase homologs	Metallo	ME	M16	non-peptidase homolog	MER0392885	Sec_SPI	0.943059	0.021837	0.03001	0.005094
4	P_bivia_20514	methionyl aminopeptidase 1 (Escherichia-type)	Metallo	MG	M24	M24.001	MER0394095	OTHER	0.002926	0.00037	0.000758	0.995946
4	P_bivia_20514	family U32 unassign peptidases	Unassign	Unassign	U32	unassign	MER0403617	OTHER	0.030703	0.002307	0.00772	0.95927
4	P_bivia_20514	MucD peptidase	Mixed	PA	S1	S01.453	MER0406752	Sec_SPI	0.97742	0.008634	0.009866	0.00408
4	P_bivia_20514	subfamily C1A unassign peptidases	Cys	CA	C1	unassign	MER0428570	Sec_SPI	0.994224	0.002192	0.002893	0.00069
4	P_bivia_20514	subfamily C1A unassign peptidases	Cys	CA	C1	unassign	MER0428571	Sec_SPI	0.987804	0.000163	0.011769	0.000264
4	P_bivia_20514	subfamily C1A unassign peptidases	Cys	CA	C1	unassign	MER0428572	Sec_SPII	0.000625	5.6e-05	0.999096	0.000223
4	P_bivia_20514	trp1 (Schizosaccharomyces pombe)	Mixed	PC	C26	C26.A25	MER0438949	OTHER	0.005753	0.003922	0.001645	0.98868
4	P_bivia_20514	family M97 unassign peptidases	Metallo	MA	M97	unassign	MER0441351	Sec_SPI	0.913104	0.036803	0.010709	0.039384
4	P_bivia_20514	carbamoyl-phosphate synthase (Homo sapiens-type)	Mixed	PC	C26	C26.951	MER0442653	OTHER	0.053742	0.001514	0.0064	0.938344
4	P_bivia_20514	GMP synthase	Mixed	PC	C26	C26.957	MER0442795	OTHER	0.007417	0.000597	0.002286	0.989701
4	P_bivia_20514	family C39 unassign peptidases	Cys	CA	C39	unassign	MER0446130	OTHER	0.149662	0.004775	0.063036	0.782527
4	P_bivia_20514	CTP synthetase	Mixed	PC	C26	C26.964	MER0448630	OTHER	0.061079	0.008035	0.005655	0.925231
4	P_bivia_20514	family C44 non-peptidase homologs	Mixed	PB	C44	non-peptidase homolog	MER0456249	OTHER	0.007143	0.001012	0.001041	0.990804
4	P_bivia_20514	family M1 unassign peptidases	Metallo	MA	M1	unassign	MER0465055	Sec_SPI	0.961632	0.000148	0.034094	0.004126
4	P_bivia_20514	subfamily M24B unassign peptidases	Metallo	MG	M24	unassign	MER0481160	OTHER	0.05033	0.213545	0.020017	0.716108
4	P_bivia_20514	prolyl tripeptidyl peptidase	Ser	SC	S9	S09.017	MER0489717	OTHER	0.003917	0.000497	0.00032	0.995266
4	P_bivia_20514	family C39 non-peptidase homologs	Cys	CA	C39	non-peptidase homolog	MER0716609	OTHER	0.011374	0.002529	0.001698	0.984399
4	P_bivia_20514	family C39 non-peptidase homologs	Cys	CA	C39	non-peptidase homolog	MER0716687	OTHER	0.239204	0.099365	0.049462	0.611969
4	P_bivia_20514	family C39 non-peptidase homologs	Cys	CA	C39	non-peptidase homolog	MER0717351	OTHER	0.003725	0.000713	0.000744	0.994818
4	P_bivia_20514	family C69 unassign peptidases	Mixed	PB	C69	unassign	MER0735980	Sec_SPI	0.997118	0.000151	0.00223	0.000501
4	P_bivia_20514	family C69 unassign peptidases	Mixed	PB	C69	unassign	MER0736533	OTHER	0.023835	0.022989	0.006148	0.947029
4	P_bivia_20514	subfamily M20F unassign peptidases	Metallo	MH	M20	unassign	MER0798731	OTHER	0.010513	0.005602	0.001114	0.98277
4	P_bivia_20514	subfamily M20F unassign peptidases	Metallo	MH	M20	unassign	MER0833488	OTHER	0.010551	0.014936	0.001516	0.972996
4	P_bivia_20514	family M38 non-peptidase homologs	Metallo	MJ	M38	non-peptidase homolog	MER0860068	OTHER	0.096308	0.001252	0.02975	0.87269
4	P_bivia_20514	family M38 non-peptidase homologs	Metallo	MJ	M38	non-peptidase homolog	MER0869725	OTHER	0.002786	0.000274	0.000491	0.996449
4	P_bivia_20514	subfamily M43B non-peptidase homologs	Metallo	MA	M43	non-peptidase homolog	MER0881625	Sec_SPII	0.000963	5.8e-05	0.998726	0.000254
4	P_bivia_20514	subfamily M43B unassign peptidases	Metallo	MA	M43	unassign	MER0882409	Sec_SPII	0.003599	7.2e-05	0.996043	0.000285
4	P_bivia_20514	family M49 unassign peptidases	Metallo	MA	M49	unassign	MER0885241	OTHER	0.002769	0.000771	0.000304	0.996155
4	P_bivia_20514	subfamily M50B unassign peptidases	Metallo	MM	M50	unassign	MER0896741	OTHER	0.015144	0.000439	0.004135	0.980282
4	P_bivia_20514	family M61 non-peptidase homologs	Metallo	MA	M61	non-peptidase homolog	MER0900163	OTHER	0.025816	0.000637	0.004944	0.968602
4	P_bivia_20514	subfamily M16A unassign peptidases	Metallo	ME	M16	unassign	MER0919881	Sec_SPI	0.973197	0.003334	0.021477	0.001992
4	P_bivia_20514	family M56 unassign peptidases	Metallo	MA	M56	unassign	MER0933565	OTHER	0.00525	0.000542	0.003544	0.990664
4	P_bivia_20514	family M79 unassign peptidases	Glu	G-	G5	unassign	MER0936148	OTHER	0.01487	0.000804	0.003511	0.980815
4	P_bivia_20514	subfamily S9A unassign peptidases	Ser	SC	S9	unassign	MER1021153	Sec_SPI	0.986978	0.003873	0.007354	0.001795
4	P_bivia_20514	family S15 non-peptidase homologs	Ser	SC	S15	non-peptidase homolog	MER1026197	Sec_SPI	0.991224	0.000135	0.007977	0.000664
4	P_bivia_20514	family S16 non-peptidase homologs	Ser	SJ	S16	non-peptidase homolog	MER1032642	OTHER	0.031276	0.002161	0.007528	0.959035
4	P_bivia_20514	family S16 non-peptidase homologs	Ser	SJ	S16	non-peptidase homolog	MER1033296	OTHER	0.027245	0.004723	0.002094	0.965938
4	P_bivia_20514	subfamily S41A non-peptidase homologs	Ser	SK	S41	non-peptidase homolog	MER1045724	Sec_SPII	0.01016	0.000568	0.98378	0.005492
4	P_bivia_20514	subfamily S49A unassign non-peptidase homologs	Ser	SK	S49	non-peptidase homolog	MER1067921	OTHER	0.010082	0.005274	0.001879	0.982765
4	P_bivia_20514	family S54 unassign peptidases	Ser	ST	S54	unassign	MER1075088	OTHER	0.002575	0.000101	0.004222	0.993102
4	P_bivia_20514	subfamily M28F non-peptidase homologs	Metallo	MH	M28	non-peptidase homolog	MER1254797	nil	nil	nil	nil	nil
4	P_bivia_20514	subfamily S9B unassign peptidases	Ser	SC	S9	unassign	MER1298352	nil	nil	nil	nil	nil
5	P_bryantii_B14	BACCAC_01431 g.p. (Bacteroides caccae) and similar	Metallo	MA	M93	M93.001	MER0108806	Sec_SPII	0.001186	4.8e-05	0.998637	0.000129
5	P_bryantii_B14	family A8 unassign peptidases	Asp	AC	A8	unassign	MER0190073	OTHER	0.105171	0.000481	0.01605	0.878297
5	P_bryantii_B14	subfamily M28C non-peptidase homologs	Metallo	MH	M28	non-peptidase homolog	MER0198028	OTHER	0.470793	0.000502	0.022172	0.506532
5	P_bryantii_B14	Pep581 peptidase	Metallo	MH	M20	M20.012	MER0230036	OTHER	0.002874	0.001618	0.000433	0.995075
5	P_bryantii_B14	Zmp1 peptidase (Mycobacterium-type)	Metallo	MA	M13	M13.009	MER0231231	Sec_SPII	0.328922	9.4e-05	0.670567	0.000417
5	P_bryantii_B14	subfamily S9A unassign peptidases	Ser	SC	S9	unassign	MER0233142	Sec_SPI	0.927906	0.001407	0.069912	0.000775
5	P_bryantii_B14	Pep581 peptidase	Metallo	MH	M20	M20.012	MER0236829	OTHER	0.006834	0.005563	0.001252	0.98635
5	P_bryantii_B14	UmuD protein	Ser	SF	S24	S24.003	MER0238575	OTHER	0.009821	0.01131	0.000821	0.978047
5	P_bryantii_B14	bacteriocin-processing peptidase	Cys	CA	C39	C39.001	MER0276267	OTHER	0.067682	0.001522	0.11411	0.816686
5	P_bryantii_B14	peptidase T	Metallo	MH	M20	M20.003	MER0276854	OTHER	0.007003	0.002395	0.002553	0.988048
5	P_bryantii_B14	family C69 unassign peptidases	Mixed	PB	C69	unassign	MER0277090	OTHER	0.049253	0.003421	0.0104	0.936927
5	P_bryantii_B14	family S13 unassign peptidases	Ser	SE	S13	unassign	MER0280520	Sec_SPII	0.000498	7.1e-05	0.999041	0.00039
5	P_bryantii_B14	family M6 unassign peptidases	Metallo	MA	M6	unassign	MER0288009	Sec_SPI	0.986021	0.000154	0.013272	0.000553
5	P_bryantii_B14	family M6 unassign peptidases	Metallo	MA	M6	unassign	MER0288032	Sec_SPI	0.993995	0.000455	0.004067	0.001483
5	P_bryantii_B14	Zmp1 peptidase (Mycobacterium-type)	Metallo	MA	M13	M13.009	MER0289206	Sec_SPI	0.967918	0.000215	0.031332	0.000534
5	P_bryantii_B14	aspartyl aminopeptidase	Metallo	MH	M18	M18.002	MER0290067	OTHER	0.109057	0.092371	0.03731	0.761261
5	P_bryantii_B14	family M19 unassign peptidases	Metallo	MJ	M19	unassign	MER0290542	OTHER	0.01395	0.005106	0.001532	0.979412
5	P_bryantii_B14	subfamily C1B unassign peptidases	Cys	CA	C1	unassign	MER0293453	Sec_SPI	0.968233	0.000222	0.030391	0.001153
5	P_bryantii_B14	subfamily S49B unassign peptidases	Ser	SK	S49	unassign	MER0301983	OTHER	0.006486	0.000865	0.008713	0.983936
5	P_bryantii_B14	family C39 unassign peptidases	Cys	CA	C39	unassign	MER0302536	OTHER	0.279013	0.001475	0.069135	0.650376
5	P_bryantii_B14	bacteriocin-processing peptidase	Cys	CA	C39	C39.001	MER0302537	OTHER	0.023566	0.011364	0.008606	0.956463
5	P_bryantii_B14	vanX D-Ala-D-Ala dipeptidase	Metallo	MD	M15	M15.011	MER0312470	Sec_SPII	0.068033	0.000249	0.911474	0.020244
5	P_bryantii_B14	dipeptidyl-peptidase 7 (Porphyromonas gingivalis-type)	Mixed	PA	S46	S46.001	MER0312656	Sec_SPI	0.999069	0.000214	0.000486	0.000232
5	P_bryantii_B14	collagenase (Porphyromonas-type)	Unassign	Unassign	U32	U32.001	MER0325419	OTHER	0.005458	0.003595	0.000582	0.990365
5	P_bryantii_B14	family U32 unassign peptidases	Unassign	Unassign	U32	unassign	MER0325633	OTHER	0.027625	0.002946	0.005188	0.964241
5	P_bryantii_B14	dipeptidyl-peptidase 4 (bacteria-type 2)	Ser	SC	S9	S09.013	MER0326305	Sec_SPI	0.922305	0.000269	0.055601	0.021824
5	P_bryantii_B14	dipeptidyl-peptidase 5 (Porphyromonas sp.)	Ser	SC	S9	S09.075	MER0329078	OTHER	0.037376	0.031303	0.015691	0.915631
5	P_bryantii_B14	subfamily S26A unassign peptidases	Ser	SF	S26	unassign	MER0333717	OTHER	0.000206	0.000133	0.001962	0.9977
5	P_bryantii_B14	peptidyl-dipeptidase Dcp	Metallo	MA	M3	M03.005	MER0336176	OTHER	0.003026	0.001157	0.00059	0.995227
5	P_bryantii_B14	subfamily S41A unassign peptidases	Ser	SK	S41	unassign	MER0337184	OTHER	0.050303	0.001235	0.07323	0.875232
5	P_bryantii_B14	C-terminal processing peptidase-3	Ser	SK	S41	S41.004	MER0337415	Sec_SPI	0.944014	0.00048	0.041792	0.013713
5	P_bryantii_B14	subfamily S41A unassign peptidases	Ser	SK	S41	unassign	MER0337510	Sec_SPI	0.992601	0.000176	0.006037	0.001186
5	P_bryantii_B14	Zmp1 peptidase (Mycobacterium-type)	Metallo	MA	M13	M13.009	MER0338546	OTHER	0.295188	0.007795	0.026512	0.670506
5	P_bryantii_B14	peptidyl-dipeptidase Dcp	Metallo	MA	M3	M03.005	MER0343912	OTHER	0.00524	0.005349	0.000897	0.988514
5	P_bryantii_B14	family S13 unassign peptidases	Ser	SE	S13	unassign	MER0356652	Sec_SPI	0.948724	0.000763	0.041907	0.008607
5	P_bryantii_B14	peptidase Clp (type 1)	Ser	SK	S14	S14.001	MER0358801	OTHER	0.014261	0.002442	0.000805	0.982492
5	P_bryantii_B14	family S16 unassign peptidases	Ser	SJ	S16	unassign	MER0360770	OTHER	0.004757	0.005466	0.000799	0.988977
5	P_bryantii_B14	family M41 unassign peptidases	Metallo	MA	M41	unassign	MER0363119	OTHER	0.14451	0.011163	0.02754	0.816787
5	P_bryantii_B14	UmuD protein	Ser	SF	S24	S24.003	MER0375900	OTHER	0.007595	0.002776	0.001189	0.98844
5	P_bryantii_B14	iminopeptidase I (Lactobacillus delbrueckii) and similar	Ser	SC	S33	S33.021	MER0381904	OTHER	0.020901	0.001375	0.003147	0.974577
5	P_bryantii_B14	family C56 non-peptidase homologs	Mixed	PC	C56	non-peptidase homolog	MER0385701	OTHER	0.002753	0.001474	0.000245	0.995528
5	P_bryantii_B14	subfamily M23B unassign peptidases	Metallo	MO	M23	unassign	MER0388213	OTHER	0.025511	0.075524	0.00291	0.896055
5	P_bryantii_B14	subfamily M23B unassign peptidases	Metallo	MO	M23	unassign	MER0388748	Sec_SPI	0.634358	0.000671	0.358577	0.006393
5	P_bryantii_B14	subfamily M23B unassign peptidases	Metallo	MO	M23	unassign	MER0388865	Sec_SPI	0.951841	0.00169	0.005556	0.040912
5	P_bryantii_B14	subfamily M23B unassign peptidases	Metallo	MO	M23	unassign	MER0389456	Sec_SPI	0.826976	0.000903	0.158058	0.014063
5	P_bryantii_B14	PqqL protein (Escherichi coli)	Metallo	ME	M16	M16.A05	MER0390944	Sec_SPI	0.993253	0.000325	0.005944	0.000477
5	P_bryantii_B14	subfamily M16B unassign peptidases	Metallo	ME	M16	unassign	MER0391501	OTHER	0.145193	0.005145	0.149809	0.699853
5	P_bryantii_B14	PqqL protein (Escherichi coli)	Metallo	ME	M16	M16.A05	MER0392000	Sec_SPI	0.786242	0.002865	0.032838	0.178055
5	P_bryantii_B14	methionyl aminopeptidase 1 (Escherichia-type)	Metallo	MG	M24	M24.001	MER0394431	OTHER	0.00974	0.00321	0.001311	0.985738
5	P_bryantii_B14	subfamily M24A non-peptidase homologs	Metallo	MG	M24	non-peptidase homolog	MER0395812	OTHER	0.001755	0.009686	0.000322	0.988236
5	P_bryantii_B14	subfamily S1C unassign peptidases	Mixed	PA	S1	unassign	MER0406781	Sec_SPI	0.975819	0.008315	0.012491	0.003375
5	P_bryantii_B14	subfamily C1A unassign peptidases	Cys	CA	C1	unassign	MER0428612	Sec_SPII	0.000742	5.4e-05	0.999038	0.000166
5	P_bryantii_B14	subfamily C1A unassign peptidases	Cys	CA	C1	unassign	MER0428613	Sec_SPI	0.983889	0.000153	0.015645	0.000313
5	P_bryantii_B14	PG0026 peptidase (Porphyromonas-type)	Cys	CD	C25	C25.004	MER0436341	Sec_SPI	0.80666	0.000192	0.187942	0.005206
5	P_bryantii_B14	TRP3 protein	Mixed	PC	C26	C26.959	MER0438536	OTHER	0.002559	0.000266	0.000252	0.996923
5	P_bryantii_B14	GMP synthase	Mixed	PC	C26	C26.957	MER0441910	OTHER	0.006798	0.000504	0.001882	0.990816
5	P_bryantii_B14	family C26 unassign peptidases	Mixed	PC	C26	unassign	MER0442292	OTHER	0.032598	0.001012	0.003692	0.962699
5	P_bryantii_B14	imidazole glycerol phosphate synthase subunit HisH	Mixed	PC	C26	C26.965	MER0444213	OTHER	0.007588	0.000221	0.000863	0.991328
5	P_bryantii_B14	CTP synthetase	Mixed	PC	C26	C26.964	MER0449352	OTHER	0.127783	0.035288	0.012943	0.823986
5	P_bryantii_B14	imidazoleglycerol-phosphate synthase (Pyrococcus furiosus)	Mixed	PC	C26	C26.A32	MER0451891	OTHER	0.277423	0.000611	0.003891	0.718075
5	P_bryantii_B14	family C44 non-peptidase homologs	Mixed	PB	C44	non-peptidase homolog	MER0456349	OTHER	0.003188	0.000862	0.000746	0.995203
5	P_bryantii_B14	family C44 non-peptidase homologs	Mixed	PB	C44	non-peptidase homolog	MER0456350	OTHER	0.005953	0.000655	0.0015	0.991893
5	P_bryantii_B14	family C44 non-peptidase homologs	Mixed	PB	C44	non-peptidase homolog	MER0456351	OTHER	0.006128	0.000633	0.001055	0.992184
5	P_bryantii_B14	glutamate synthase (NADPH) large chain	Mixed	PB	C44	C44.003	MER0459521	OTHER	0.008094	0.000762	0.002288	0.988856
5	P_bryantii_B14	family C44 non-peptidase homologs	Mixed	PB	C44	non-peptidase homolog	MER0459522	OTHER	0.005286	0.001493	0.001218	0.992003
5	P_bryantii_B14	family M6 unassign peptidases	Metallo	MA	M6	unassign	MER0466264	OTHER	0.418866	0.003118	0.011948	0.566068
5	P_bryantii_B14	subfamily M15C unassign peptidases	Metallo	MD	M15	unassign	MER0469874	OTHER	0.004983	0.001091	0.000889	0.993036
5	P_bryantii_B14	BT3549 putative peptidase	Metallo	MH	M20	M20.016	MER0474959	OTHER	0.010018	0.005954	0.001182	0.982846
5	P_bryantii_B14	DNA repair protein RadA (Escherichia coli)	Ser	SJ	S16	S16.A04	MER0475516	OTHER	0.023009	0.000776	0.005595	0.97062
5	P_bryantii_B14	family S9 unassign peptidases	Ser	SC	S9	unassign	MER0477651	OTHER	0.003781	0.000191	0.000509	0.99552
5	P_bryantii_B14	subfamily M24B unassign peptidases	Metallo	MG	M24	unassign	MER0482243	OTHER	0.015524	0.01266	0.004532	0.967285
5	P_bryantii_B14	subfamily M24B unassign peptidases	Metallo	MG	M24	unassign	MER0482244	OTHER	0.002092	0.000197	0.000576	0.997136
5	P_bryantii_B14	subfamily S9A unassign peptidases	Ser	SC	S9	unassign	MER0489852	OTHER	0.227389	0.002825	0.005735	0.764051
5	P_bryantii_B14	family M49 unassign peptidases	Metallo	MA	M49	unassign	MER0883730	OTHER	0.003316	0.005591	0.000373	0.99072
5	P_bryantii_B14	subfamily M50B unassign peptidases	Metallo	MM	M50	unassign	MER0891427	OTHER	0.013933	0.000775	0.004946	0.980345
5	P_bryantii_B14	family M61 non-peptidase homologs	Metallo	MA	M61	non-peptidase homolog	MER0902920	OTHER	0.050303	0.001235	0.07323	0.875232
5	P_bryantii_B14	subfamily M67A unassign peptidases	Metallo	MP	M67	unassign	MER0905075	OTHER	0.014539	0.003248	0.001967	0.980246
5	P_bryantii_B14	family M78 unassign peptidases	Metallo	MA	M78	unassign	MER0909911	OTHER	0.003866	0.001389	0.000396	0.994348
5	P_bryantii_B14	family M79 unassign peptidases	Glu	G-	G5	unassign	MER0936336	OTHER	0.008161	0.00015	0.001136	0.990553
5	P_bryantii_B14	family M82 unassign peptidases	Metallo	M-	M82	unassign	MER0940913	OTHER	0.004483	0.000223	0.001037	0.994257
5	P_bryantii_B14	subfamily S1C non-peptidase homologs	Mixed	PA	S1	non-peptidase homolog	MER0962803	Sec_SPII	0.008448	0.000253	0.906471	0.084827
5	P_bryantii_B14	subfamily S8A unassign peptidases	Ser	SB	S8	unassign	MER0969656	OTHER	0.380733	0.000899	0.149379	0.468989
5	P_bryantii_B14	subfamily S8A unassign peptidases	Ser	SB	S8	unassign	MER0980632	OTHER	0.010411	0.004909	0.004051	0.980629
5	P_bryantii_B14	family S15 non-peptidase homologs	Ser	SC	S15	non-peptidase homolog	MER1023006	Sec_SPI	0.922305	0.000269	0.055601	0.021824
5	P_bryantii_B14	family S15 non-peptidase homologs	Ser	SC	S15	non-peptidase homolog	MER1026958	Sec_SPII	0.040413	0.000197	0.958646	0.000745
5	P_bryantii_B14	family S54 unassign peptidases	Ser	ST	S54	unassign	MER1078348	OTHER	0.016141	0.000281	0.031418	0.95216
5	P_bryantii_B14	family C10 unassign peptidases	Cys	CA	C10	unassign	MER1169401	Sec_SPII	0.000464	6.2e-05	0.999198	0.000276
5	P_bryantii_B14	family M18 unassign peptidases	Metallo	MH	M18	unassign	MER1180220	OTHER	0.102966	0.019946	0.026376	0.850711
5	P_bryantii_B14	family M6 unassign peptidases	Metallo	MA	M6	unassign	MER1198473	OTHER	0.198855	0.001612	0.007514	0.792019
5	P_bryantii_B14	subfamily S9A unassign peptidases	Ser	SC	S9	unassign	MER1293046	OTHER	0.384566	0.009489	0.015798	0.590146
5	P_bryantii_B14	subfamily S9C unassign peptidases	Ser	SC	S9	unassign	MER1304658	nil	nil	nil	nil	nil
7	P_buccae	BACCAC_01431 g.p. (Bacteroides caccae) and similar	Metallo	MA	M93	M93.001	MER0111948	Sec_SPII	0.0058	0.0001	0.993948	0.000152
7	P_buccae	subfamily M28C non-peptidase homologs	Metallo	MH	M28	non-peptidase homolog	MER0197990	Sec_SPI	0.66008	0.001513	0.060088	0.27832
7	P_buccae	family C10 unassign peptidases	Cys	CA	C10	unassign	MER0204607	OTHER	0.022323	0.012932	0.021766	0.94298
7	P_buccae	family C10 unassign peptidases	Cys	CA	C10	unassign	MER0204650	Sec_SPI	0.993548	0.000529	0.005275	0.000649
7	P_buccae	family C10 unassign peptidases	Cys	CA	C10	unassign	MER0204651	Sec_SPI	0.974721	0.000484	0.02061	0.004185
7	P_buccae	family S49 unassign peptidases	Ser	SK	S49	unassign	MER0217463	OTHER	0.002733	0.000273	0.005057	0.991937
7	P_buccae	family A8 unassign peptidases	Asp	AC	A8	unassign	MER0228181	OTHER	0.004293	0.00015	0.001259	0.994298
7	P_buccae	family S51 unassign peptidases	Mixed	PC	S51	unassign	MER0229965	OTHER	0.075844	0.003112	0.133423	0.78762
7	P_buccae	Pep581 peptidase	Metallo	MH	M20	M20.012	MER0232325	OTHER	0.005031	0.00373	0.000982	0.990257
7	P_buccae	subfamily S9A unassign peptidases	Ser	SC	S9	unassign	MER0237376	Sec_SPI	0.84746	0.065269	0.013974	0.073298
7	P_buccae	subfamily C1B unassign peptidases	Cys	CA	C1	unassign	MER0242424	Sec_SPI	0.953493	0.002677	0.037817	0.006014
7	P_buccae	dipeptidyl-peptidase 4 (bacteria-type 2)	Ser	SC	S9	S09.013	MER0276772	Sec_SPI	0.749897	0.001992	0.238918	0.009193
7	P_buccae	family M19 unassign peptidases	Metallo	MJ	M19	unassign	MER0276802	OTHER	0.006612	0.022445	0.000914	0.970028
7	P_buccae	family C26 unassign peptidases	Mixed	PC	C26	unassign	MER0276803	OTHER	0.007163	0.023906	0.00097	0.96796
7	P_buccae	family C69 unassign peptidases	Mixed	PB	C69	unassign	MER0276931	Sec_SPII	0.160031	0.000173	0.837756	0.00204
7	P_buccae	family M6 unassign peptidases	Metallo	MA	M6	unassign	MER0288020	Sec_SPII	0.474921	0.00098	0.520721	0.003378
7	P_buccae	family M6 unassign peptidases	Metallo	MA	M6	unassign	MER0288055	Sec_SPI	0.997266	0.000113	0.002336	0.000286
7	P_buccae	Zmp1 peptidase (Mycobacterium-type)	Metallo	MA	M13	M13.009	MER0289201	Sec_SPI	0.844076	0.001398	0.152343	0.002182
7	P_buccae	dipeptidyl-peptidase IIIB (Bacteroides thetaiotaomicron-type)	Metallo	MA	M49	M49.003	MER0302081	OTHER	0.002612	0.005275	0.00045	0.991664
7	P_buccae	bacteriocin-processing peptidase	Cys	CA	C39	C39.001	MER0302238	OTHER	0.034755	0.009745	0.035721	0.919779
7	P_buccae	peptidase T	Metallo	MH	M20	M20.003	MER0303377	OTHER	0.004751	0.005292	0.0012	0.988756
7	P_buccae	Pep581 peptidase	Metallo	MH	M20	M20.012	MER0303690	OTHER	0.002637	0.004431	0.000426	0.992505
7	P_buccae	family M64 unassign peptidases	Metallo	MA	M64	unassign	MER0310618	Sec_SPI	0.986592	0.000586	0.008163	0.004659
7	P_buccae	dipeptidyl-peptidase 7 (Porphyromonas gingivalis-type)	Mixed	PA	S46	S46.001	MER0312657	Sec_SPI	0.996533	0.000229	0.002036	0.001202
7	P_buccae	collagenase (Porphyromonas-type)	Unassign	Unassign	U32	U32.001	MER0325420	Tat_SPI	0.056338	0.558148	0.001136	0.384378
7	P_buccae	subfamily S9C unassign peptidases	Ser	SC	S9	unassign	MER0326638	Sec_SPI	0.958692	0.000768	0.03934	0.0012
7	P_buccae	subfamily S26A unassign peptidases	Ser	SF	S26	unassign	MER0333688	OTHER	0.000395	0.003374	0.016475	0.979757
7	P_buccae	peptidyl-dipeptidase Dcp	Metallo	MA	M3	M03.005	MER0336257	OTHER	0.003106	0.001406	0.000464	0.995024
7	P_buccae	subfamily S41A unassign peptidases	Ser	SK	S41	unassign	MER0337264	Sec_SPI	0.996577	0.000157	0.002869	0.000397
7	P_buccae	subfamily S41A unassign peptidases	Ser	SK	S41	unassign	MER0337393	OTHER	0.03158	0.001642	0.023688	0.94309
7	P_buccae	subfamily S41A unassign peptidases	Ser	SK	S41	unassign	MER0338044	Sec_SPI	0.8133	0.009189	0.011291	0.16622
7	P_buccae	subfamily M3A unassign peptidases	Metallo	MA	M3	unassign	MER0343830	Sec_SPI	0.981336	0.010272	0.007761	0.000631
7	P_buccae	HtpX-2 peptidase	Metallo	MA	M48	M48.004	MER0348991	OTHER	0.007482	0.000191	0.001504	0.990824
7	P_buccae	family S13 unassign peptidases	Ser	SE	S13	unassign	MER0356664	Sec_SPI	0.83688	0.001608	0.12526	0.036252
7	P_buccae	peptidase Clp (type 1)	Ser	SK	S14	S14.001	MER0358752	OTHER	0.021984	0.003001	0.000474	0.974541
7	P_buccae	family S16 unassign peptidases	Ser	SJ	S16	unassign	MER0360724	OTHER	0.028958	0.032092	0.006028	0.932921
7	P_buccae	family S16 unassign peptidases	Ser	SJ	S16	unassign	MER0360794	OTHER	0.002261	0.00108	0.000428	0.996231
7	P_buccae	family M41 unassign peptidases	Metallo	MA	M41	unassign	MER0363150	OTHER	0.356655	0.009822	0.007377	0.626146
7	P_buccae	family C39 non-peptidase homologs	Cys	CA	C39	non-peptidase homolog	MER0369053	OTHER	0.002758	0.00082	0.000904	0.995518
7	P_buccae	BT3549 putative peptidase	Metallo	MH	M20	M20.016	MER0369685	OTHER	0.023522	0.030125	0.003386	0.942967
7	P_buccae	family C56 non-peptidase homologs	Mixed	PC	C56	non-peptidase homolog	MER0385330	OTHER	0.003498	0.002795	0.000224	0.993484
7	P_buccae	subfamily M15D unassign peptidases	Metallo	MD	M15	unassign	MER0386357	Sec_SPII	0.064262	0.000107	0.935218	0.000413
7	P_buccae	vanX D-Ala-D-Ala dipeptidase	Metallo	MD	M15	M15.011	MER0386362	OTHER	0.037525	0.028651	0.003411	0.930414
7	P_buccae	subfamily M16B unassign peptidases	Metallo	ME	M16	unassign	MER0386730	OTHER	0.011227	0.000846	0.002099	0.985828
7	P_buccae	subfamily M23B unassign peptidases	Metallo	MO	M23	unassign	MER0388135	OTHER	0.049844	0.054804	0.002932	0.892419
7	P_buccae	subfamily M23B unassign peptidases	Metallo	MO	M23	unassign	MER0388888	OTHER	0.043996	0.007702	0.001819	0.946482
7	P_buccae	subfamily M23B unassign peptidases	Metallo	MO	M23	unassign	MER0388918	Sec_SPI	0.904846	0.006491	0.065581	0.023083
7	P_buccae	subfamily M23B unassign peptidases	Metallo	MO	M23	unassign	MER0388934	Sec_SPI	0.869996	0.009426	0.088586	0.031992
7	P_buccae	subfamily M23B unassign peptidases	Metallo	MO	M23	unassign	MER0389035	OTHER	0.002721	0.000308	0.000339	0.996633
7	P_buccae	subfamily M23B unassign peptidases	Metallo	MO	M23	unassign	MER0389767	Sec_SPI	0.80729	0.00026	0.183462	0.008988
7	P_buccae	PqqL protein (Escherichi coli)	Metallo	ME	M16	M16.A05	MER0390714	Sec_SPI	0.98338	0.000282	0.015832	0.000506
7	P_buccae	PqqL protein (Escherichi coli)	Metallo	ME	M16	M16.A05	MER0392114	Sec_SPI	0.986578	0.000252	0.011805	0.001365
7	P_buccae	methionyl aminopeptidase 1 (Escherichia-type)	Metallo	MG	M24	M24.001	MER0394237	OTHER	0.007349	0.001444	0.0027	0.988507
7	P_buccae	subfamily M24A unassign peptidases	Metallo	MG	M24	unassign	MER0394820	OTHER	0.004845	0.046049	0.000727	0.948379
7	P_buccae	family U32 unassign peptidases	Unassign	Unassign	U32	unassign	MER0403580	OTHER	0.010484	0.005906	0.001261	0.98235
7	P_buccae	dipeptidyl-peptidase 5 (Porphyromonas sp.)	Ser	SC	S9	S09.075	MER0404890	Sec_SPI	0.958692	0.000768	0.03934	0.0012
7	P_buccae	MucD peptidase	Mixed	PA	S1	S01.453	MER0407772	Sec_SPI	0.98362	0.009652	0.005307	0.00142
7	P_buccae	subfamily C1A unassign peptidases	Cys	CA	C1	unassign	MER0428585	Sec_SPI	0.970522	8.1e-05	0.029162	0.000235
7	P_buccae	subfamily C1A unassign peptidases	Cys	CA	C1	unassign	MER0428586	Sec_SPII	0.000545	0.000126	0.999067	0.000262
7	P_buccae	subfamily C14B unassign peptidases	Cys	CD	C14	unassign	MER0429448	OTHER	0.014694	0.002737	0.001458	0.981111
7	P_buccae	PG0026 peptidase (Porphyromonas-type)	Cys	CD	C25	C25.004	MER0436298	Sec_SPI	0.901666	0.00644	0.021617	0.070277
7	P_buccae	aminodeoxychorismate synthase, subunit II	Mixed	PC	C26	C26.955	MER0439189	OTHER	0.002487	0.000939	0.000208	0.996367
7	P_buccae	family C26 unassign peptidases	Mixed	PC	C26	unassign	MER0442058	OTHER	0.021763	0.003113	0.001476	0.973647
7	P_buccae	GMP synthase	Mixed	PC	C26	C26.957	MER0442894	OTHER	0.007696	0.000603	0.002397	0.989305
7	P_buccae	imidazole glycerol phosphate synthase subunit HisH	Mixed	PC	C26	C26.965	MER0444358	OTHER	0.054617	0.013475	0.003544	0.928364
7	P_buccae	CTP synthetase	Mixed	PC	C26	C26.964	MER0448666	OTHER	0.084359	0.027462	0.015913	0.872266
7	P_buccae	imidazoleglycerol-phosphate synthase (Pyrococcus furiosus)	Mixed	PC	C26	C26.A32	MER0450413	OTHER	0.003339	0.003234	0.000434	0.992993
7	P_buccae	family C44 non-peptidase homologs	Mixed	PB	C44	non-peptidase homolog	MER0456471	OTHER	0.006982	0.000716	0.001405	0.990897
7	P_buccae	family C44 non-peptidase homologs	Mixed	PB	C44	non-peptidase homolog	MER0459626	OTHER	0.007575	0.00235	0.001719	0.988356
7	P_buccae	family C44 unassign peptidases	Mixed	PB	C44	unassign	MER0459627	OTHER	0.005507	0.000836	0.001281	0.992375
7	P_buccae	subfamily M16B unassign peptidases	Metallo	ME	M16	unassign	MER0470118	Sec_SPI	0.654534	0.000147	0.343414	0.001905
7	P_buccae	PqqL protein (Escherichi coli)	Metallo	ME	M16	M16.A05	MER0470416	Sec_SPI	0.99396	0.000368	0.005376	0.000296
7	P_buccae	PqqL protein (Escherichi coli)	Metallo	ME	M16	M16.A05	MER0470566	Sec_SPI	0.986578	0.000252	0.011805	0.001365
7	P_buccae	subfamily M23B unassign peptidases	Metallo	MO	M23	unassign	MER0479740	Sec_SPI	0.723394	0.001705	0.019667	0.255234
7	P_buccae	subfamily M24B unassign peptidases	Metallo	MG	M24	unassign	MER0482167	OTHER	0.019803	0.024707	0.001739	0.953751
7	P_buccae	subfamily M24B unassign peptidases	Metallo	MG	M24	unassign	MER0482309	OTHER	0.046901	0.127591	0.040827	0.78468
7	P_buccae	family M97 unassign peptidases	Metallo	MA	M97	unassign	MER0487223	Sec_SPI	0.904745	0.005535	0.075982	0.013738
7	P_buccae	family S33 unassign peptidases	nil	SC	S33	unassign	MER0487728	Sec_SPI	0.997828	0.000133	0.001641	0.000399
7	P_buccae	subfamily S9A unassign peptidases	nil	SC	S9	unassign	MER0489726	Sec_SPI	0.997404	0.000428	0.001924	0.000244
7	P_buccae	family M97 unassign peptidases	Metallo	MA	M97	unassign	MER0494917	Sec_SPI	0.922556	0.007115	0.058193	0.012135
7	P_buccae	subfamily M48C unassign peptidases	Metallo	MA	M48	unassign	MER0888684	Sec_SPII	0.000757	7.8e-05	0.998901	0.000264
7	P_buccae	subfamily M50B unassign peptidases	Metallo	MM	M50	unassign	MER0890884	OTHER	0.008474	0.000646	0.003284	0.987595
7	P_buccae	family M79 unassign peptidases	Glu	G-	G5	unassign	MER0911614	OTHER	0.029441	0.000258	0.001979	0.968323
7	P_buccae	family C56 non-peptidase homologs	Mixed	PC	C56	non-peptidase homolog	MER0913481	OTHER	0.038555	0.004617	0.005352	0.951476
7	P_buccae	family M79 unassign peptidases	Glu	G-	G5	unassign	MER0936035	OTHER	0.072292	0.000394	0.212482	0.714832
7	P_buccae	family M79 unassign peptidases	Glu	G-	G5	unassign	MER0936865	OTHER	0.001347	0.000114	0.012119	0.98642
7	P_buccae	subfamily S1C non-peptidase homologs	Mixed	PA	S1	non-peptidase homolog	MER0966812	OTHER	0.010287	0.002184	0.003831	0.983698
7	P_buccae	subfamily S8A unassign peptidases	Ser	SB	S8	unassign	MER0967358	Sec_SPI	0.458786	0.437024	0.01096	0.09323
7	P_buccae	subfamily S8A unassign peptidases	Ser	SB	S8	unassign	MER0975173	OTHER	0.169247	0.033901	0.063102	0.73375
7	P_buccae	subfamily S8A non-peptidase homologs	Ser	SB	S8	non-peptidase homolog	MER0978387	OTHER	0.100216	0.004004	0.011665	0.884115
7	P_buccae	PopC peptidase (Myxococcus xanthus)	Ser	SB	S8	S08.143	MER0985553	OTHER	0.01331	0.001365	0.00242	0.982905
7	P_buccae	family S15 non-peptidase homologs	Ser	SC	S15	non-peptidase homolog	MER0987053	Sec_SPI	0.749897	0.001992	0.238918	0.009193
7	P_buccae	subfamily S8A unassign peptidases	Ser	SB	S8	unassign	MER0987975	OTHER	0.405101	0.015187	0.042167	0.537545
7	P_buccae	subfamily S9B unassign peptidases	Ser	SC	S9	unassign	MER0997635	Sec_SPI	0.671134	0.071886	0.091372	0.165608
7	P_buccae	family S16 non-peptidase homologs	Ser	SJ	S16	non-peptidase homolog	MER1031876	OTHER	0.022367	0.001212	0.003208	0.973213
7	P_buccae	family S16 non-peptidase homologs	Ser	SJ	S16	non-peptidase homolog	MER1036358	OTHER	0.037233	0.000682	0.004187	0.957898
7	P_buccae	family S54 unassign peptidases	Ser	ST	S54	unassign	MER1077775	Sec_SPII	0.236473	0.003175	0.40056	0.359792
7	P_buccae	family C10 unassign peptidases	Cys	CA	C10	unassign	MER1168944	OTHER	0.019524	0.010596	0.016148	0.953732
7	P_buccae	family C10 unassign peptidases	Cys	CA	C10	unassign	MER1169015	OTHER	0.07019	0.003853	0.005374	0.920583
7	P_buccae	family M6 unassign peptidases	Metallo	MA	M6	unassign	MER1198489	OTHER	0.020992	0.039308	0.004129	0.935571
7	P_buccae	family M19 unassign peptidases	Metallo	MJ	M19	unassign	MER1204442	nil	nil	nil	nil	nil
7	P_buccae	subfamily S9A unassign peptidases	Ser	SC	S9	unassign	MER1293415	nil	nil	nil	nil	nil
7	P_buccae	subfamily S49A unassign peptidases	Ser	SK	S49	unassign	MER1351760	nil	nil	nil	nil	nil
8	P_buccalis_DNF00853	BACCAC_01431 g.p. (Bacteroides caccae) and similar	Metallo	MA	M93	M93.001	MER0113854	Sec_SPII	0.023004	5e-05	0.976723	0.000222
8	P_buccalis_DNF00853	family A8 unassign peptidases	Asp	AC	A8	unassign	MER0186117	OTHER	0.004854	0.000221	0.001053	0.993872
8	P_buccalis_DNF00853	subfamily M28C non-peptidase homologs	Metallo	MH	M28	non-peptidase homolog	MER0197820	Sec_SPI	0.896137	0.00236	0.073646	0.027857
8	P_buccalis_DNF00853	interpain A	Cys	CA	C10	C10.004	MER0204588	Sec_SPI	0.650607	0.001379	0.323906	0.024109
8	P_buccalis_DNF00853	family C10 unassign peptidases	Cys	CA	C10	unassign	MER0204603	Sec_SPI	0.890282	0.003246	0.067239	0.039233
8	P_buccalis_DNF00853	family C10 unassign peptidases	Cys	CA	C10	unassign	MER0204610	Sec_SPI	0.500193	0.00891	0.061459	0.429438
8	P_buccalis_DNF00853	family C10 unassign peptidases	Cys	CA	C10	unassign	MER0204615	OTHER	0.012412	0.015071	0.001367	0.97115
8	P_buccalis_DNF00853	family C10 unassign peptidases	Cys	CA	C10	unassign	MER0204622	Sec_SPII	0.06241	0.000131	0.936963	0.000496
8	P_buccalis_DNF00853	subfamily S1C unassign peptidases	Mixed	PA	S1	unassign	MER0216696	Sec_SPI	0.934079	0.003406	0.056438	0.006076
8	P_buccalis_DNF00853	subfamily S1B unassign peptidases	Mixed	PA	S1	unassign	MER0217357	OTHER	0.01206	0.002452	0.001616	0.983872
8	P_buccalis_DNF00853	Pep581 peptidase	Metallo	MH	M20	M20.012	MER0232484	OTHER	0.001793	0.000804	0.000427	0.996976
8	P_buccalis_DNF00853	family S13 unassign peptidases	Ser	SE	S13	unassign	MER0233168	Sec_SPII	0.000714	7.6e-05	0.998829	0.000381
8	P_buccalis_DNF00853	subfamily C1B unassign peptidases	Cys	CA	C1	unassign	MER0233510	OTHER	0.046299	0.010827	0.004887	0.937987
8	P_buccalis_DNF00853	Zmp1 peptidase (Mycobacterium-type)	Metallo	MA	M13	M13.009	MER0279390	OTHER	0.28504	0.015014	0.021631	0.678316
8	P_buccalis_DNF00853	family M6 unassign peptidases	Metallo	MA	M6	unassign	MER0288012	OTHER	0.175758	0.004902	0.10578	0.713561
8	P_buccalis_DNF00853	family M6 unassign peptidases	Metallo	MA	M6	unassign	MER0288015	OTHER	0.003976	0.019452	0.000959	0.975614
8	P_buccalis_DNF00853	family M19 unassign peptidases	Metallo	MJ	M19	unassign	MER0290530	OTHER	0.01238	0.002192	0.002179	0.983249
8	P_buccalis_DNF00853	subfamily S49B unassign peptidases	Ser	SK	S49	unassign	MER0301446	OTHER	0.024666	0.00173	0.007436	0.966168
8	P_buccalis_DNF00853	dipeptidyl-peptidase IIIB (Bacteroides thetaiotaomicron-type)	Metallo	MA	M49	M49.003	MER0302077	OTHER	0.002305	0.003576	0.001003	0.993116
8	P_buccalis_DNF00853	peptidase T	Metallo	MH	M20	M20.003	MER0303297	OTHER	0.005474	0.001604	0.001701	0.991221
8	P_buccalis_DNF00853	Pep581 peptidase	Metallo	MH	M20	M20.012	MER0303707	OTHER	0.006466	0.004282	0.002135	0.987118
8	P_buccalis_DNF00853	dipeptidyl-peptidase 7 (Porphyromonas gingivalis-type)	Mixed	PA	S46	S46.001	MER0312663	Sec_SPI	0.99901	9.8e-05	0.000727	0.000165
8	P_buccalis_DNF00853	dipeptidase A	Mixed	PB	C69	C69.001	MER0313735	OTHER	0.023835	0.022989	0.006148	0.947029
8	P_buccalis_DNF00853	collagenase (Porphyromonas-type)	Unassign	Unassign	U32	U32.001	MER0325448	Tat_SPI	0.052974	0.615704	0.001518	0.329803
8	P_buccalis_DNF00853	dipeptidyl-peptidase 4 (bacteria-type 2)	Ser	SC	S9	S09.013	MER0326243	OTHER	0.008476	0.002642	0.000919	0.987963
8	P_buccalis_DNF00853	subfamily S9B unassign peptidases	Ser	SC	S9	unassign	MER0326576	Sec_SPI	0.873744	0.000527	0.06138	0.064349
8	P_buccalis_DNF00853	subfamily S9C unassign peptidases	Ser	SC	S9	unassign	MER0326599	Sec_SPI	0.996728	0.000199	0.002808	0.000266
8	P_buccalis_DNF00853	family M6 unassign peptidases	Metallo	MA	M6	unassign	MER0331724	Sec_SPI	0.754664	0.00808	0.008861	0.228395
8	P_buccalis_DNF00853	subfamily S26A unassign peptidases	Ser	SF	S26	unassign	MER0333703	OTHER	0.000358	0.000426	0.005673	0.993543
8	P_buccalis_DNF00853	peptidyl-dipeptidase Dcp	Metallo	MA	M3	M03.005	MER0335815	OTHER	0.002794	0.004172	0.000814	0.992221
8	P_buccalis_DNF00853	subfamily S41A unassign peptidases	Ser	SK	S41	unassign	MER0337545	OTHER	0.187024	0.001971	0.090934	0.720071
8	P_buccalis_DNF00853	subfamily S41A unassign peptidases	Ser	SK	S41	unassign	MER0337837	Sec_SPI	0.733262	0.006092	0.008846	0.2518
8	P_buccalis_DNF00853	subfamily S41A unassign peptidases	Ser	SK	S41	unassign	MER0338312	OTHER	0.00298	0.000747	0.000319	0.995954
8	P_buccalis_DNF00853	peptidyl-dipeptidase Dcp	Metallo	MA	M3	M03.005	MER0343049	Sec_SPII	0.003084	0.000139	0.996372	0.000405
8	P_buccalis_DNF00853	subfamily M48B unassign peptidases	Metallo	MA	M48	unassign	MER0348974	OTHER	0.000717	0.000177	0.002424	0.996682
8	P_buccalis_DNF00853	family S13 unassign peptidases	Ser	SE	S13	unassign	MER0356736	Sec_SPI	0.98686	0.000239	0.005305	0.007596
8	P_buccalis_DNF00853	peptidase Clp (type 1)	Ser	SK	S14	S14.001	MER0358794	OTHER	0.003147	0.00148	0.000312	0.995061
8	P_buccalis_DNF00853	family S16 unassign peptidases	Ser	SJ	S16	unassign	MER0360745	OTHER	0.003639	0.001289	0.000443	0.994629
8	P_buccalis_DNF00853	family M41 unassign peptidases	Metallo	MA	M41	unassign	MER0363274	OTHER	0.145158	0.021645	0.034595	0.798602
8	P_buccalis_DNF00853	family M20D unassign peptidases	Metallo	MH	M20	unassign	MER0373247	OTHER	0.04713	0.001024	0.002116	0.94973
8	P_buccalis_DNF00853	UmuD protein	Ser	SF	S24	S24.003	MER0375672	OTHER	0.009829	0.008647	0.000883	0.980641
8	P_buccalis_DNF00853	family C56 non-peptidase homologs	Mixed	PC	C56	non-peptidase homolog	MER0385291	OTHER	0.003605	0.003811	0.000315	0.992269
8	P_buccalis_DNF00853	vanX D-Ala-D-Ala dipeptidase	Metallo	MD	M15	M15.011	MER0386285	Sec_SPI	0.944324	0.000255	0.053069	0.002352
8	P_buccalis_DNF00853	family C69 unassign peptidases	Mixed	PB	C69	unassign	MER0386685	OTHER	0.370245	0.008987	0.172681	0.448087
8	P_buccalis_DNF00853	subfamily M23B unassign peptidases	Metallo	MO	M23	unassign	MER0388155	Sec_SPI	0.986577	0.002082	0.006235	0.005106
8	P_buccalis_DNF00853	subfamily M23B unassign peptidases	Metallo	MO	M23	unassign	MER0388941	Sec_SPI	0.880287	0.00647	0.038856	0.074386
8	P_buccalis_DNF00853	subfamily M23B unassign peptidases	Metallo	MO	M23	unassign	MER0389846	Sec_SPI	0.635455	0.014252	0.010552	0.339741
8	P_buccalis_DNF00853	PqqL protein (Escherichi coli)	Metallo	ME	M16	M16.A05	MER0390466	Sec_SPI	0.920595	0.000109	0.078208	0.001087
8	P_buccalis_DNF00853	subfamily M16B unassign peptidases	Metallo	ME	M16	unassign	MER0391547	OTHER	0.017735	0.001421	0.010354	0.97049
8	P_buccalis_DNF00853	PqqL protein (Escherichi coli)	Metallo	ME	M16	M16.A05	MER0392278	Sec_SPI	0.978179	0.00064	0.014754	0.006428
8	P_buccalis_DNF00853	methionyl aminopeptidase 1 (Escherichia-type)	Metallo	MG	M24	M24.001	MER0394202	OTHER	0.003811	0.000598	0.00075	0.994841
8	P_buccalis_DNF00853	family U32 unassign peptidases	Unassign	Unassign	U32	unassign	MER0403415	OTHER	0.029747	0.006707	0.005292	0.958253
8	P_buccalis_DNF00853	family M97 unassign peptidases	Metallo	MA	M97	unassign	MER0419791	Sec_SPI	0.759952	0.06991	0.095064	0.075073
8	P_buccalis_DNF00853	subfamily C1A unassign peptidases	Cys	CA	C1	unassign	MER0428573	Sec_SPI	0.857034	0.008395	0.036692	0.097879
8	P_buccalis_DNF00853	subfamily C1A unassign peptidases	Cys	CA	C1	unassign	MER0428574	OTHER	0.030992	0.00298	0.004719	0.961309
8	P_buccalis_DNF00853	PG0026 peptidase (Porphyromonas-type)	Cys	CD	C25	C25.004	MER0436291	Sec_SPI	0.43125	0.002067	0.318492	0.248192
8	P_buccalis_DNF00853	aminodeoxychorismate synthase, subunit II	Mixed	PC	C26	C26.955	MER0439107	OTHER	0.003802	0.005384	0.000443	0.990371
8	P_buccalis_DNF00853	family C26 unassign peptidases	Mixed	PC	C26	unassign	MER0441985	OTHER	0.033238	0.00135	0.004164	0.961248
8	P_buccalis_DNF00853	GMP synthase	Mixed	PC	C26	C26.957	MER0443526	OTHER	0.007089	0.000537	0.002148	0.990225
8	P_buccalis_DNF00853	CTP synthetase	Mixed	PC	C26	C26.964	MER0447476	OTHER	0.089476	0.028669	0.016285	0.865571
8	P_buccalis_DNF00853	subfamily M16B unassign peptidases	Metallo	ME	M16	unassign	MER0470178	OTHER	0.011387	0.001077	0.001775	0.985761
8	P_buccalis_DNF00853	DNA repair protein RadA (Escherichia coli)	Ser	SJ	S16	S16.A04	MER0476421	Sec_SPI	0.866961	0.055296	0.009817	0.067926
8	P_buccalis_DNF00853	subfamily M24B unassign peptidases	Metallo	MG	M24	unassign	MER0482153	OTHER	0.023096	0.042518	0.012213	0.922173
8	P_buccalis_DNF00853	subfamily M24B unassign peptidases	Metallo	MG	M24	unassign	MER0482154	OTHER	0.010735	0.004567	0.001876	0.982821
8	P_buccalis_DNF00853	prolyl tripeptidyl peptidase	Ser	SC	S9	S09.017	MER0489719	Sec_SPI	0.739237	0.000661	0.224616	0.035487
8	P_buccalis_DNF00853	subfamily C1A unassign peptidases	Cys	CA	C1	unassign	MER0704995	Sec_SPI	0.989339	0.000152	0.010193	0.000317
8	P_buccalis_DNF00853	bacteriocin-processing peptidase	Cys	CA	C39	C39.001	MER0716143	OTHER	0.037212	0.002815	0.095306	0.864667
8	P_buccalis_DNF00853	family C39 non-peptidase homologs	Cys	CA	C39	non-peptidase homolog	MER0717398	OTHER	0.076795	0.00738	0.121453	0.794372
8	P_buccalis_DNF00853	family M6 unassign peptidases	Metallo	MA	M6	unassign	MER0823869	Sec_SPI	0.992533	0.000345	0.004886	0.002236
8	P_buccalis_DNF00853	family M6 unassign peptidases	Metallo	MA	M6	unassign	MER0823967	Sec_SPI	0.702174	0.000479	0.292534	0.004812
8	P_buccalis_DNF00853	family M6 unassign peptidases	Metallo	MA	M6	unassign	MER0824066	Sec_SPI	0.509501	0.000922	0.065956	0.423621
8	P_buccalis_DNF00853	family M12 non-peptidase homologs	Metallo	MA	M12	non-peptidase homolog	MER0828568	Sec_SPII	0.002064	0.000131	0.997204	0.0006
8	P_buccalis_DNF00853	family M38 non-peptidase homologs	Metallo	MJ	M38	non-peptidase homolog	MER0868199	OTHER	0.225836	0.00289	0.189911	0.581363
8	P_buccalis_DNF00853	family M38 unassign peptidases	Metallo	MJ	M38	unassign	MER0873567	OTHER	0.025053	0.000797	0.002712	0.971437
8	P_buccalis_DNF00853	subfamily M43B non-peptidase homologs	Metallo	MA	M43	non-peptidase homolog	MER0882232	Sec_SPII	0.000703	0.000131	0.998801	0.000364
8	P_buccalis_DNF00853	subfamily M48C unassign peptidases	Metallo	MA	M48	unassign	MER0889701	Sec_SPII	0.000778	5.4e-05	0.998912	0.000255
8	P_buccalis_DNF00853	subfamily M50B unassign peptidases	Metallo	MM	M50	unassign	MER0896329	OTHER	0.009716	0.000449	0.002969	0.986866
8	P_buccalis_DNF00853	family M79 unassign peptidases	Glu	G-	G5	unassign	MER0912518	OTHER	0.000437	0.000118	0.000619	0.998825
8	P_buccalis_DNF00853	subfamily M16A unassign peptidases	Metallo	ME	M16	unassign	MER0926598	Sec_SPI	0.853837	0.00154	0.052708	0.091915
8	P_buccalis_DNF00853	family M56 unassign peptidases	Metallo	MA	M56	unassign	MER0933892	OTHER	0.001478	0.00037	0.00213	0.996022
8	P_buccalis_DNF00853	subfamily S8A non-peptidase homologs	Ser	SB	S8	non-peptidase homolog	MER0977152	Sec_SPI	0.876926	0.003527	0.019183	0.100364
8	P_buccalis_DNF00853	subfamily S8A unassign peptidases	Ser	SB	S8	unassign	MER0978705	Sec_SPI	0.451668	0.001057	0.361378	0.185898
8	P_buccalis_DNF00853	family S12 unassign peptidases	Ser	SE	S12	unassign	MER1003279	Sec_SPI	0.994715	0.000181	0.004638	0.000466
8	P_buccalis_DNF00853	family S14 non-peptidase homologs	Ser	SK	S14	non-peptidase homolog	MER1012651	OTHER	0.028178	0.000435	0.001724	0.969664
8	P_buccalis_DNF00853	family S15 non-peptidase homologs	Ser	SC	S15	non-peptidase homolog	MER1022775	Sec_SPI	0.892164	0.000455	0.09831	0.00907
8	P_buccalis_DNF00853	subfamily S9B unassign peptidases	Ser	SC	S9	unassign	MER1023354	Sec_SPI	0.722347	0.000553	0.241762	0.035338
8	P_buccalis_DNF00853	family S16 non-peptidase homologs	Ser	SJ	S16	non-peptidase homolog	MER1033938	OTHER	0.023904	0.001005	0.00249	0.972601
8	P_buccalis_DNF00853	subfamily S41A non-peptidase homologs	Ser	SK	S41	non-peptidase homolog	MER1058939	Sec_SPII	0.001429	4.3e-05	0.998314	0.000214
8	P_buccalis_DNF00853	family S54 unassign peptidases	Ser	ST	S54	unassign	MER1075748	OTHER	0.011103	0.000262	0.006794	0.981841
8	P_buccalis_DNF00853	family C10 unassign peptidases	Cys	CA	C10	unassign	MER1168684	Sec_SPI	0.480032	0.043871	0.084771	0.391326
8	P_buccalis_DNF00853	family C10 unassign peptidases	Cys	CA	C10	unassign	MER1168693	OTHER	0.012337	0.015359	0.001269	0.971035
8	P_buccalis_DNF00853	family C10 unassign peptidases	Cys	CA	C10	unassign	MER1168727	Sec_SPI	0.976916	0.001791	0.010544	0.010749
8	P_buccalis_DNF00853	family C10 unassign peptidases	Cys	CA	C10	unassign	MER1168748	Sec_SPI	0.929724	0.002536	0.063559	0.00418
8	P_buccalis_DNF00853	family C10 unassign peptidases	Cys	CA	C10	unassign	MER1168982	OTHER	0.01295	0.008089	0.00191	0.977051
8	P_buccalis_DNF00853	family C10 unassign peptidases	Cys	CA	C10	unassign	MER1168998	Sec_SPI	0.995292	0.000109	0.004225	0.000374
8	P_buccalis_DNF00853	family M6 unassign peptidases	Metallo	MA	M6	unassign	MER1198474	OTHER	0.005572	0.015711	0.001684	0.977034
8	P_buccalis_DNF00853	family M6 unassign peptidases	Metallo	MA	M6	unassign	MER1198486	Sec_SPI	0.604988	0.00046	0.388817	0.005735
8	P_buccalis_DNF00853	family M19 unassign peptidases	Metallo	MJ	M19	unassign	MER1205275	nil	nil	nil	nil	nil
8	P_buccalis_DNF00853	family M13 unassign peptidases	Metallo	MA	M13	unassign	MER1226968	Sec_SPI	0.960313	0.000466	0.036897	0.002325
8	P_buccalis_DNF00853	subfamily S9B unassign peptidases	Ser	SC	S9	unassign	MER1296613	nil	nil	nil	nil	nil
10	P_copri	peptidase T	Metallo	MH	M20	M20.003	MER0160431	OTHER	0.007199	0.002622	0.002092	0.988087
10	P_copri	subfamily S9A unassign peptidases	Ser	SC	S9	unassign	MER0160503	Sec_SPI	0.656097	0.063035	0.03858	0.242287
10	P_copri	subfamily S8A unassign peptidases	Ser	SB	S8	unassign	MER0160558	OTHER	0.243491	0.006977	0.028472	0.72106
10	P_copri	aspartyl aminopeptidase	Metallo	MH	M18	M18.002	MER0160609	OTHER	0.02712	0.004159	0.0051	0.963621
10	P_copri	subfamily S49B unassign peptidases	Ser	SK	S49	unassign	MER0160660	OTHER	0.006162	0.000636	0.017168	0.976034
10	P_copri	subfamily S41A unassign peptidases	Ser	SK	S41	unassign	MER0160739	OTHER	0.007625	0.00088	0.019339	0.972155
10	P_copri	peptidase Clp (type 1)	Ser	SK	S14	S14.001	MER0160789	OTHER	0.010233	0.00139	0.000802	0.987575
10	P_copri	collagenase (Porphyromonas-type)	Unassign	Unassign	U32	U32.001	MER0160843	OTHER	0.048149	0.047276	0.004422	0.900154
10	P_copri	subfamily S41A unassign peptidases	Ser	SK	S41	unassign	MER0160896	Sec_SPI	0.980837	0.000304	0.017926	0.000934
10	P_copri	subfamily S26A unassign peptidases	Ser	SF	S26	unassign	MER0160946	OTHER	0.000583	0.000205	0.001193	0.998019
10	P_copri	family M6 unassign peptidases	Metallo	MA	M6	unassign	MER0161063	Sec_SPI	0.983183	0.000633	0.005203	0.010982
10	P_copri	family S12 unassign peptidases	Ser	SE	S12	unassign	MER0161131	OTHER	0.13172	0.021708	0.303197	0.543376
10	P_copri	dipeptidyl-peptidase 4 (bacteria-type 2)	Ser	SC	S9	S09.013	MER0161206	Sec_SPI	0.988648	0.000144	0.010619	0.000589
10	P_copri	subfamily M16B unassign peptidases	Metallo	ME	M16	unassign	MER0161419	Sec_SPI	0.997577	0.000119	0.002047	0.000257
10	P_copri	subfamily S41B unassign peptidases	Ser	SK	S41	unassign	MER0161589	OTHER	0.004518	0.00128	0.000779	0.993423
10	P_copri	subfamily S8A unassign peptidases	Ser	SB	S8	unassign	MER0161651	Sec_SPII	0.000711	3.7e-05	0.999106	0.000146
10	P_copri	Pep581 peptidase	Metallo	MH	M20	M20.012	MER0161709	OTHER	0.003369	0.003773	0.000413	0.992445
10	P_copri	family C44 non-peptidase homologs	Mixed	PB	C44	non-peptidase homolog	MER0161830	OTHER	0.022686	0.002065	0.004095	0.971154
10	P_copri	Zmp1 peptidase (Mycobacterium-type)	Metallo	MA	M13	M13.009	MER0161890	Sec_SPI	0.981782	0.000276	0.017368	0.000573
10	P_copri	collagenase (Salmonella-type)	Unassign	Unassign	U32	U32.003	MER0161949	OTHER	0.016951	0.006852	0.002957	0.97324
10	P_copri	family S13 unassign peptidases	Ser	SE	S13	unassign	MER0162014	Sec_SPI	0.996911	0.000211	0.001549	0.001329
10	P_copri	subfamily C1B unassign peptidases	Cys	CA	C1	unassign	MER0162074	Sec_SPI	0.921154	0.000781	0.074811	0.003254
10	P_copri	dipeptidyl-peptidase 7 (Porphyromonas gingivalis-type)	Mixed	PA	S46	S46.001	MER0179133	Sec_SPI	0.995722	0.000126	0.003931	0.00022
10	P_copri	subfamily S41A unassign peptidases	Ser	SK	S41	unassign	MER0179168	Sec_SPI	0.996682	0.000116	0.002701	0.000502
10	P_copri	subfamily S9C unassign peptidases	Ser	SC	S9	unassign	MER0179216	Sec_SPI	0.994096	0.000252	0.005012	0.000639
10	P_copri	family C44 non-peptidase homologs	Mixed	PB	C44	non-peptidase homolog	MER0179254	OTHER	0.009052	0.000754	0.00081	0.989384
10	P_copri	interpain A	Cys	CA	C10	C10.004	MER0179292	Sec_SPI	0.923592	0.000822	0.06441	0.011176
10	P_copri	family S16 unassign peptidases	Ser	SJ	S16	unassign	MER0179340	OTHER	0.00243	0.00061	0.000759	0.996202
10	P_copri	family M64 unassign peptidases	Metallo	MA	M64	unassign	MER0179368	Sec_SPI	0.995954	0.00053	0.002814	0.000702
10	P_copri	subfamily M24B unassign peptidases	Metallo	MG	M24	unassign	MER0179413	OTHER	0.047004	0.118529	0.068959	0.765507
10	P_copri	family A8 unassign peptidases	Asp	AC	A8	unassign	MER0226461	OTHER	0.006166	0.000185	0.001345	0.992304
10	P_copri	Zmp1 peptidase (Mycobacterium-type)	Metallo	MA	M13	M13.009	MER0277435	Sec_SPI	0.998373	0.000112	0.001264	0.000251
10	P_copri	family M19 unassign peptidases	Metallo	MJ	M19	unassign	MER0290499	OTHER	0.01118	0.05654	0.00115	0.931131
10	P_copri	Pep581 peptidase	Metallo	MH	M20	M20.012	MER0303697	OTHER	0.001444	0.000939	0.000327	0.997291
10	P_copri	subfamily S9B unassign peptidases	Ser	SC	S9	unassign	MER0326662	Sec_SPI	0.995868	0.001467	0.002141	0.000525
10	P_copri	subfamily M3A unassign peptidases	Metallo	MA	M3	unassign	MER0336260	OTHER	0.003496	0.001959	0.000876	0.99367
10	P_copri	subfamily M3A unassign peptidases	Metallo	MA	M3	unassign	MER0344511	Sec_SPI	0.984318	0.006462	0.007391	0.00183
10	P_copri	DNA repair protein RadA (Escherichia coli)	Ser	SJ	S16	S16.A04	MER0361758	OTHER	0.025659	0.001438	0.005723	0.96718
10	P_copri	family M41 unassign peptidases	Metallo	MA	M41	unassign	MER0363213	OTHER	0.054699	0.001189	0.007466	0.936646
10	P_copri	UmuD protein	Ser	SF	S24	S24.003	MER0375223	OTHER	0.019034	0.026602	0.003266	0.951099
10	P_copri	family C56 non-peptidase homologs	Mixed	PC	C56	non-peptidase homolog	MER0385492	OTHER	0.005275	0.003245	0.000237	0.991244
10	P_copri	family C69 unassign peptidases	Mixed	PB	C69	unassign	MER0386677	Sec_SPI	0.992264	0.000249	0.007122	0.000365
10	P_copri	subfamily M23B unassign peptidases	Metallo	MO	M23	unassign	MER0388607	Sec_SPI	0.751997	0.00102	0.228409	0.018575
10	P_copri	subfamily M23B unassign peptidases	Metallo	MO	M23	unassign	MER0388721	Sec_SPI	0.885117	0.01492	0.058733	0.04123
10	P_copri	subfamily M16B unassign peptidases	Metallo	ME	M16	unassign	MER0391491	OTHER	0.052072	0.000644	0.012685	0.934599
10	P_copri	methionyl aminopeptidase 1 (Escherichia-type)	Metallo	MG	M24	M24.001	MER0394157	OTHER	0.008797	0.003375	0.002271	0.985557
10	P_copri	MucD peptidase	Mixed	PA	S1	S01.453	MER0407187	OTHER	0.0316	0.013532	0.011591	0.943277
10	P_copri	subfamily C1A unassign peptidases	Cys	CA	C1	unassign	MER0428567	Sec_SPI	0.967461	0.00027	0.031649	0.00062
10	P_copri	subfamily C1A unassign peptidases	Cys	CA	C1	unassign	MER0428568	Sec_SPII	0.00081	0.000187	0.997767	0.001236
10	P_copri	PG0026 peptidase (Porphyromonas-type)	Cys	CD	C25	C25.004	MER0436288	Sec_SPI	0.993157	0.000477	0.004774	0.001592
10	P_copri	TRP3 protein	Mixed	PC	C26	C26.959	MER0438697	OTHER	0.002637	0.000272	0.000342	0.996749
10	P_copri	carbamoyl-phosphate synthase (Homo sapiens-type)	Mixed	PC	C26	C26.951	MER0442726	OTHER	0.01142	0.001441	0.001206	0.985933
10	P_copri	GMP synthase	Mixed	PC	C26	C26.957	MER0443200	OTHER	0.007972	0.000628	0.002519	0.988881
10	P_copri	imidazole glycerol phosphate synthase subunit HisH	Mixed	PC	C26	C26.965	MER0445342	OTHER	0.002775	0.000209	0.000363	0.996653
10	P_copri	CTP synthetase	Mixed	PC	C26	C26.964	MER0448817	OTHER	0.084359	0.027462	0.015913	0.872266
10	P_copri	imidazoleglycerol-phosphate synthase (Pyrococcus furiosus)	Mixed	PC	C26	C26.A32	MER0451019	OTHER	0.389408	0.001324	0.013157	0.59611
10	P_copri	family C44 non-peptidase homologs	Mixed	PB	C44	non-peptidase homolog	MER0456244	OTHER	0.009151	0.000693	0.00138	0.988776
10	P_copri	glutamate synthase (NADPH) large chain	Mixed	PB	C44	C44.003	MER0459413	OTHER	0.006412	0.000547	0.001631	0.99141
10	P_copri	family C44 non-peptidase homologs	Mixed	PB	C44	non-peptidase homolog	MER0459414	OTHER	0.006276	0.002144	0.001323	0.990258
10	P_copri	subfamily M15C unassign peptidases	Metallo	MD	M15	unassign	MER0469877	Sec_SPI	0.960229	0.000356	0.038519	0.000896
10	P_copri	BT3549 putative peptidase	Metallo	MH	M20	M20.016	MER0473840	OTHER	0.004268	0.003143	0.001168	0.991421
10	P_copri	subfamily M23B non-peptidase homologs	Metallo	MO	M23	non-peptidase homolog	MER0480062	OTHER	0.230911	0.001838	0.080551	0.6867
10	P_copri	subfamily M24B unassign peptidases	Metallo	MG	M24	unassign	MER0482148	OTHER	0.008938	0.014025	0.000832	0.976205
10	P_copri	subfamily C1A non-peptidase homologs	Cys	CA	C1	non-peptidase homolog	MER0704985	Sec_SPI	0.967461	0.00027	0.031649	0.00062
10	P_copri	subfamily M20C unassign peptidases	Metallo	MH	M20	unassign	MER0716726	nil	nil	nil	nil	nil
10	P_copri	subfamily M14B non-peptidase homologs	Metallo	MC	M14	non-peptidase homolog	MER0836429	Sec_SPI	0.965539	0.019916	0.003891	0.010655
10	P_copri	subfamily M48C unassign peptidases	Metallo	MA	M48	unassign	MER0888928	Sec_SPII	0.001213	8.2e-05	0.998421	0.000283
10	P_copri	dipeptidyl-peptidase IIIB (Bacteroides thetaiotaomicron-type)	Metallo	MA	M49	M49.003	MER0889873	OTHER	0.001837	0.001639	0.000285	0.996238
10	P_copri	subfamily M50B unassign peptidases	Metallo	MM	M50	unassign	MER0898474	OTHER	0.004113	0.000312	0.001562	0.994012
10	P_copri	family M61 non-peptidase homologs	Metallo	MA	M61	non-peptidase homolog	MER0902117	OTHER	0.007625	0.00088	0.019339	0.972155
10	P_copri	family M61 non-peptidase homologs	Metallo	MA	M61	non-peptidase homolog	MER0903703	OTHER	0.0316	0.013532	0.011591	0.943277
10	P_copri	family M78 unassign peptidases	Metallo	MA	M78	unassign	MER0908382	OTHER	0.06336	0.000407	0.002087	0.934146
10	P_copri	family M79 unassign peptidases	Glu	G-	G5	unassign	MER0911793	OTHER	0.002032	0.000209	0.000717	0.997043
10	P_copri	family M56 unassign peptidases	Metallo	MA	M56	unassign	MER0934573	OTHER	0.003158	0.000219	0.001211	0.995412
10	P_copri	family S11 non-peptidase homologs	Ser	SE	S11	non-peptidase homolog	MER0974303	Sec_SPI	0.600221	0.002284	0.010464	0.387031
10	P_copri	family S16 non-peptidase homologs	Ser	SJ	S16	non-peptidase homolog	MER1038066	OTHER	0.014244	0.001233	0.001579	0.982945
10	P_copri	family S24 unassign peptidases	Ser	SF	S24	unassign	MER1043666	OTHER	0.006326	0.001205	0.001212	0.991258
10	P_copri	family S54 unassign peptidases	Ser	ST	S54	unassign	MER1081805	Sec_SPII	0.019037	0.000366	0.747169	0.233427
10	P_copri	family C10 unassign peptidases	Cys	CA	C10	unassign	MER1168734	Sec_SPI	0.953496	0.00033	0.038447	0.007727
10	P_copri	subfamily M3A unassign peptidases	Metallo	MA	M3	unassign	MER1187203	OTHER	0.004335	0.002848	0.000953	0.991864
10	P_copri	family M6 unassign peptidases	Metallo	MA	M6	unassign	MER1198369	Sec_SPI	0.982195	0.000315	0.015817	0.001673
10	P_copri	family M19 unassign peptidases	Metallo	MJ	M19	unassign	MER1204772	nil	nil	nil	nil	nil
10	P_copri	family M19 unassign peptidases	Metallo	MJ	M19	unassign	MER1205027	OTHER	0.203328	0.006821	0.091822	0.698028
10	P_copri	subfamily M28E unassign peptidases	Metallo	MH	M28	unassign	MER1249093	nil	nil	nil	nil	nil
10	P_copri	subfamily S9C unassign peptidases	Ser	SC	S9	unassign	MER1302008	nil	nil	nil	nil	nil
10	P_copri	family S37 non-peptidase homologs	Ser	SC	S37	non-peptidase homolog	MER1344830	Sec_SPI	0.940949	0.000804	0.028062	0.030185
11	P_dentalis_DSM_3688	Zmp1 peptidase (Mycobacterium-type)	Metallo	MA	M13	M13.009	MER0187746	Sec_SPI	0.778341	0.169294	0.019315	0.033051
11	P_dentalis_DSM_3688	family A8 unassign peptidases	Asp	AC	A8	unassign	MER0237781	OTHER	0.007792	0.005938	0.001432	0.984838
11	P_dentalis_DSM_3688	subfamily C1B unassign peptidases	Cys	CA	C1	unassign	MER0244053	Sec_SPI	0.748659	0.131429	0.032162	0.08775
11	P_dentalis_DSM_3688	dipeptidyl-peptidase 4 (bacteria-type 2)	Ser	SC	S9	S09.013	MER0276102	Sec_SPI	0.997784	0.000142	0.001845	0.00023
11	P_dentalis_DSM_3688	peptidase T	Metallo	MH	M20	M20.003	MER0279109	OTHER	0.002954	0.002498	0.00037	0.994178
11	P_dentalis_DSM_3688	family S13 unassign peptidases	Ser	SE	S13	unassign	MER0279621	Sec_SPI	0.960169	0.001356	0.022152	0.016323
11	P_dentalis_DSM_3688	subfamily C1A unassign peptidases	Cys	CA	C1	unassign	MER0279769	Sec_SPI	0.862003	0.129494	0.006184	0.002319
11	P_dentalis_DSM_3688	family C10 unassign peptidases	Cys	CA	C10	unassign	MER0279918	OTHER	0.310848	0.145146	0.007091	0.536915
11	P_dentalis_DSM_3688	aureolysin	Metallo	MA	M4	M04.009	MER0287760	Sec_SPI	0.823594	0.007543	0.077738	0.091126
11	P_dentalis_DSM_3688	family M6 unassign peptidases	Metallo	MA	M6	unassign	MER0287984	Sec_SPI	0.883489	0.000933	0.106704	0.008875
11	P_dentalis_DSM_3688	family M6 unassign peptidases	Metallo	MA	M6	unassign	MER0287994	Sec_SPI	0.600764	0.000317	0.398331	0.000588
11	P_dentalis_DSM_3688	Zmp1 peptidase (Mycobacterium-type)	Metallo	MA	M13	M13.009	MER0289207	Sec_SPI	0.908662	0.002746	0.077153	0.011439
11	P_dentalis_DSM_3688	family M19 unassign peptidases	Metallo	MJ	M19	unassign	MER0290517	OTHER	0.009084	0.006793	0.001648	0.982474
11	P_dentalis_DSM_3688	oligopeptidase F	Metallo	MA	M3	M03.007	MER0291385	OTHER	0.001883	0.00085	0.000343	0.996924
11	P_dentalis_DSM_3688	family C10 unassign peptidases	Cys	CA	C10	unassign	MER0291557	Sec_SPI	0.950061	0.000191	0.049266	0.000482
11	P_dentalis_DSM_3688	pyroglutamyl-peptidase I (prokaryote)	Cys	CF	C15	C15.001	MER0292458	OTHER	0.009591	0.000291	0.001119	0.988999
11	P_dentalis_DSM_3688	aminopeptidase S (Staphylococcus-type)	Metallo	MQ	M29	M29.005	MER0294235	OTHER	0.002614	0.001791	0.000343	0.995252
11	P_dentalis_DSM_3688	glutamyl aminopeptidase (bacterium)	Metallo	MH	M42	M42.001	MER0300956	OTHER	0.00338	0.007173	0.000458	0.988988
11	P_dentalis_DSM_3688	glutamyl aminopeptidase (bacterium)	Metallo	MH	M42	M42.001	MER0301030	OTHER	0.004799	0.009609	0.000642	0.98495
11	P_dentalis_DSM_3688	subfamily S49B unassign peptidases	Ser	SK	S49	unassign	MER0301402	OTHER	0.06355	0.010789	0.029457	0.896204
11	P_dentalis_DSM_3688	glutamyl endopeptidase I	Mixed	PA	S1	S01.269	MER0301433	Sec_SPI	0.987114	0.002082	0.010197	0.000606
11	P_dentalis_DSM_3688	dipeptidyl-peptidase IIIB (Bacteroides thetaiotaomicron-type)	Metallo	MA	M49	M49.003	MER0302083	OTHER	0.001747	0.004842	0.000366	0.993044
11	P_dentalis_DSM_3688	peptidase T	Metallo	MH	M20	M20.003	MER0303315	OTHER	0.004128	0.001701	0.000569	0.993602
11	P_dentalis_DSM_3688	Pep581 peptidase	Metallo	MH	M20	M20.012	MER0303718	OTHER	0.002182	0.001199	0.000486	0.996134
11	P_dentalis_DSM_3688	Pep581 peptidase	Metallo	MH	M20	M20.012	MER0303733	OTHER	0.003068	0.00566	0.00055	0.990721
11	P_dentalis_DSM_3688	subfamily S9A unassign peptidases	Ser	SC	S9	unassign	MER0310079	Sec_SPI	0.428976	0.264302	0.007371	0.299351
11	P_dentalis_DSM_3688	family C51 unassign peptidases	Cys	CA	C51	unassign	MER0310149	OTHER	0.019829	0.003551	0.003563	0.973057
11	P_dentalis_DSM_3688	family M64 unassign peptidases	Metallo	MA	M64	unassign	MER0310616	Sec_SPI	0.984988	0.00025	0.013926	0.000836
11	P_dentalis_DSM_3688	PfpI peptidase	Mixed	PC	C56	C56.001	MER0310974	OTHER	0.006628	0.001556	0.000833	0.990983
11	P_dentalis_DSM_3688	DacB metallopeptidase (Streptococcus pneumoniae)	Metallo	MD	M15	M15.024	MER0311837	Sec_SPII	0.006321	0.000992	0.980824	0.011862
11	P_dentalis_DSM_3688	family M75 unassign peptidases	Metallo	MS	M75	unassign	MER0313194	Sec_SPII	0.005472	0.000119	0.994068	0.000341
11	P_dentalis_DSM_3688	collagenase (Porphyromonas-type)	Unassign	Unassign	U32	U32.001	MER0325447	OTHER	0.03279	0.054529	0.003061	0.90962
11	P_dentalis_DSM_3688	family U32 unassign peptidases	Unassign	Unassign	U32	unassign	MER0325626	OTHER	0.004699	0.002452	0.000658	0.992192
11	P_dentalis_DSM_3688	family M86 unassign peptidases	Metallo	MC	M86	unassign	MER0327906	Sec_SPI	0.949965	0.016251	0.014409	0.019374
11	P_dentalis_DSM_3688	PghP gamma-polyglutamate hydrolase (bacteriophage)	Metallo	MC	M86	M86.001	MER0327936	OTHER	0.001112	0.000255	0.002885	0.995749
11	P_dentalis_DSM_3688	PghP gamma-polyglutamate hydrolase (bacteriophage)	Metallo	MC	M86	M86.001	MER0327953	OTHER	0.011936	0.00559	0.001929	0.980545
11	P_dentalis_DSM_3688	dipeptidyl-peptidase 5	Ser	SC	S9	S09.012	MER0329092	Sec_SPI	0.929018	0.000701	0.066282	0.003999
11	P_dentalis_DSM_3688	sortase A (Staphylococcus-type)	Cys	CL	C60	C60.001	MER0329492	OTHER	0.136368	0.000496	0.019305	0.843831
11	P_dentalis_DSM_3688	family C47 unassign peptidases	Cys	CA	C47	unassign	MER0329861	Sec_SPI	0.877707	0.014427	0.007606	0.100261
11	P_dentalis_DSM_3688	staphopain B	Cys	CA	C47	C47.002	MER0329865	Sec_SPI	0.670686	0.001987	0.047059	0.280268
11	P_dentalis_DSM_3688	penicillin V acylase precursor	Mixed	PB	C59	C59.001	MER0330001	OTHER	0.008242	0.001069	0.001278	0.98941
11	P_dentalis_DSM_3688	AgrB peptidase	Cys	C-	C75	C75.001	MER0331176	OTHER	0.009679	0.001008	0.001547	0.987765
11	P_dentalis_DSM_3688	subfamily S26A unassign peptidases	Ser	SF	S26	unassign	MER0333704	OTHER	0.000322	0.000225	0.002866	0.996587
11	P_dentalis_DSM_3688	subfamily S41A unassign peptidases	Ser	SK	S41	unassign	MER0337271	OTHER	0.049057	0.000919	0.010527	0.939498
11	P_dentalis_DSM_3688	subfamily S41A unassign peptidases	Ser	SK	S41	unassign	MER0337916	Sec_SPI	0.53345	0.006857	0.087186	0.372507
11	P_dentalis_DSM_3688	subfamily S41A unassign peptidases	Ser	SK	S41	unassign	MER0338349	Sec_SPI	0.997427	0.000247	0.001859	0.000467
11	P_dentalis_DSM_3688	family S13 unassign peptidases	Ser	SE	S13	unassign	MER0338388	OTHER	0.031207	0.081371	0.00537	0.882052
11	P_dentalis_DSM_3688	subfamily M3A unassign peptidases	Metallo	MA	M3	unassign	MER0338859	OTHER	0.002122	0.001456	0.000424	0.995997
11	P_dentalis_DSM_3688	family S16 unassign peptidases	Ser	SJ	S16	unassign	MER0349889	OTHER	0.003096	0.021091	0.000341	0.975472
11	P_dentalis_DSM_3688	peptidase Clp (type 1)	Ser	SK	S14	S14.001	MER0358723	OTHER	0.004779	0.001102	0.000334	0.993784
11	P_dentalis_DSM_3688	family M41 unassign peptidases	Metallo	MA	M41	unassign	MER0363359	OTHER	0.236248	0.031798	0.052618	0.679337
11	P_dentalis_DSM_3688	BT3549 putative peptidase	Metallo	MH	M20	M20.016	MER0370042	OTHER	0.011082	0.002744	0.009646	0.976529
11	P_dentalis_DSM_3688	family C56 non-peptidase homologs	Mixed	PC	C56	non-peptidase homolog	MER0385690	OTHER	0.005594	0.001842	0.001623	0.990941
11	P_dentalis_DSM_3688	family C69 unassign peptidases	Mixed	PB	C69	unassign	MER0386693	Sec_SPII	0.263837	0.000351	0.734713	0.001099
11	P_dentalis_DSM_3688	subfamily M23B unassign peptidases	Metallo	MO	M23	unassign	MER0389072	Sec_SPI	0.916131	0.000513	0.070611	0.012745
11	P_dentalis_DSM_3688	subfamily M23B unassign peptidases	Metallo	MO	M23	unassign	MER0389076	Sec_SPI	0.980855	0.005711	0.009198	0.004236
11	P_dentalis_DSM_3688	subfamily M23B unassign peptidases	Metallo	MO	M23	unassign	MER0389231	OTHER	0.193323	0.21739	0.007767	0.58152
11	P_dentalis_DSM_3688	PqqL protein (Escherichi coli)	Metallo	ME	M16	M16.A05	MER0390552	Sec_SPI	0.984071	0.000124	0.015425	0.000381
11	P_dentalis_DSM_3688	subfamily M16B unassign peptidases	Metallo	ME	M16	unassign	MER0391102	OTHER	0.060722	0.003505	0.016572	0.919201
11	P_dentalis_DSM_3688	PqqL protein (Escherichi coli)	Metallo	ME	M16	M16.A05	MER0391984	Sec_SPI	0.992851	0.000151	0.00651	0.000488
11	P_dentalis_DSM_3688	methionyl aminopeptidase 1 (Escherichia-type)	Metallo	MG	M24	M24.001	MER0394305	OTHER	0.007985	0.001157	0.002197	0.988661
11	P_dentalis_DSM_3688	subfamily M24A unassign peptidases	Metallo	MG	M24	unassign	MER0394927	OTHER	0.005306	0.041522	0.000611	0.952561
11	P_dentalis_DSM_3688	family U32 unassign peptidases	Unassign	Unassign	U32	unassign	MER0403572	OTHER	0.088092	0.015571	0.019318	0.877019
11	P_dentalis_DSM_3688	subfamily S1C unassign peptidases	Mixed	PA	S1	unassign	MER0407204	Sec_SPI	0.956544	0.008121	0.026035	0.0093
11	P_dentalis_DSM_3688	family M97 unassign peptidases	Metallo	MA	M97	unassign	MER0417627	Sec_SPI	0.686642	0.03501	0.098366	0.179982
11	P_dentalis_DSM_3688	class C beta-lactamase	Ser	SE	S12	S12.006	MER0421364	Sec_SPI	0.684933	0.000485	0.206693	0.107889
11	P_dentalis_DSM_3688	family S12 unassign peptidases	Ser	SE	S12	unassign	MER0421365	OTHER	0.015845	0.000464	0.007265	0.976426
11	P_dentalis_DSM_3688	XcnG peptidase (Xenorhabdus nematophila)	Ser	SE	S12	S12.011	MER0421366	OTHER	0.049771	0.000339	0.013433	0.936457
11	P_dentalis_DSM_3688	family A24 unassign peptidases	Asp	AD	A24	unassign	MER0425782	OTHER	0.087728	0.001504	0.048004	0.862763
11	P_dentalis_DSM_3688	family A8 unassign peptidases	Asp	AC	A8	unassign	MER0425783	OTHER	0.109338	0.000205	0.008078	0.882379
11	P_dentalis_DSM_3688	subfamily C1A unassign peptidases	Cys	CA	C1	unassign	MER0428207	Sec_SPII	0.001924	0.000585	0.996917	0.000575
11	P_dentalis_DSM_3688	PG0026 peptidase (Porphyromonas-type)	Cys	CD	C25	C25.004	MER0435641	Sec_SPI	0.825424	0.001469	0.136312	0.036794
11	P_dentalis_DSM_3688	trp1 (Schizosaccharomyces pombe)	Mixed	PC	C26	C26.A25	MER0438610	OTHER	0.001926	0.000451	0.00025	0.997374
11	P_dentalis_DSM_3688	aminodeoxychorismate synthase, subunit II	Mixed	PC	C26	C26.955	MER0438989	OTHER	0.006459	0.000838	0.000575	0.992128
11	P_dentalis_DSM_3688	family C26 unassign peptidases	Mixed	PC	C26	unassign	MER0439588	OTHER	0.008919	0.000935	0.001544	0.988602
11	P_dentalis_DSM_3688	GMP synthase	Mixed	PC	C26	C26.957	MER0439945	OTHER	0.001974	0.004524	0.000273	0.99323
11	P_dentalis_DSM_3688	family C26 unassign peptidases	Mixed	PC	C26	unassign	MER0440053	OTHER	0.003821	0.000283	0.000816	0.99508
11	P_dentalis_DSM_3688	family C26 unassign peptidases	Mixed	PC	C26	unassign	MER0443257	OTHER	0.066139	0.002691	0.008601	0.922569
11	P_dentalis_DSM_3688	GMP synthase	Mixed	PC	C26	C26.957	MER0443480	OTHER	0.006368	0.000499	0.001826	0.991307
11	P_dentalis_DSM_3688	imidazole glycerol phosphate synthase subunit HisH	Mixed	PC	C26	C26.965	MER0446291	OTHER	0.005186	0.000438	0.000797	0.993579
11	P_dentalis_DSM_3688	CTP synthetase	Mixed	PC	C26	C26.964	MER0447466	OTHER	0.440991	0.016845	0.053665	0.4885
11	P_dentalis_DSM_3688	CTP synthetase	Mixed	PC	C26	C26.964	MER0449026	OTHER	0.084359	0.027462	0.015913	0.872266
11	P_dentalis_DSM_3688	imidazoleglycerol-phosphate synthase (Pyrococcus furiosus)	Mixed	PC	C26	C26.A32	MER0449561	OTHER	0.018545	0.000454	0.003705	0.977296
11	P_dentalis_DSM_3688	family C26 unassign peptidases	Mixed	PC	C26	unassign	MER0452091	OTHER	0.269783	0.003291	0.009313	0.717613
11	P_dentalis_DSM_3688	amidophosphoribosyltransferase precursor	Mixed	PB	C44	C44.001	MER0454365	OTHER	0.00282	0.000588	0.000408	0.996185
11	P_dentalis_DSM_3688	family C44 non-peptidase homologs	Mixed	PB	C44	non-peptidase homolog	MER0455313	OTHER	0.004647	0.00103	0.001063	0.99326
11	P_dentalis_DSM_3688	family C44 non-peptidase homologs	Mixed	PB	C44	non-peptidase homolog	MER0455314	OTHER	0.005945	0.00125	0.001333	0.991472
11	P_dentalis_DSM_3688	subfamily M3B unassign peptidases	Metallo	MA	M3	unassign	MER0465538	OTHER	0.002901	0.001061	0.000344	0.995694
11	P_dentalis_DSM_3688	ymfH g.p. (Bacillus subtilis)	Metallo	ME	M16	M16.A20	MER0470409	OTHER	0.003941	0.001156	0.000696	0.994207
11	P_dentalis_DSM_3688	subfamily M16B unassign peptidases	Metallo	ME	M16	unassign	MER0470512	Sec_SPI	0.930109	0.000158	0.067967	0.001766
11	P_dentalis_DSM_3688	subfamily M16B unassign peptidases	Metallo	ME	M16	unassign	MER0470514	OTHER	0.008733	0.035701	0.001254	0.954312
11	P_dentalis_DSM_3688	subfamily M16B non-peptidase homologs	Metallo	ME	M16	non-peptidase homolog	MER0470515	OTHER	0.008733	0.035701	0.001254	0.954312
11	P_dentalis_DSM_3688	subfamily M16B non-peptidase homologs	Metallo	ME	M16	non-peptidase homolog	MER0470967	OTHER	0.001305	0.000498	0.000457	0.99774
11	P_dentalis_DSM_3688	aminopeptidase pepZ (Staphylococcus sp.)	Metallo	MF	M17	M17.015	MER0471340	OTHER	0.002648	0.000996	0.000223	0.996133
11	P_dentalis_DSM_3688	repressor LexA	Ser	SF	S24	S24.001	MER0471836	OTHER	0.007825	0.012357	0.002268	0.97755
11	P_dentalis_DSM_3688	BC4143 protein	Metallo	MH	M20	M20.018	MER0472079	OTHER	0.013947	0.00594	0.002016	0.978097
11	P_dentalis_DSM_3688	YxeP putative peptidase	Metallo	MH	M20	M20.015	MER0472812	OTHER	0.000995	0.000282	0.000126	0.998596
11	P_dentalis_DSM_3688	acetylornithine deacetylase ArgE	Metallo	MH	M20	M20.974	MER0473384	OTHER	0.005303	0.000491	0.000658	0.993548
11	P_dentalis_DSM_3688	acetylornithine deacetylase ArgE	Metallo	MH	M20	M20.974	MER0473400	OTHER	0.003432	0.000709	0.00077	0.995088
11	P_dentalis_DSM_3688	acetylornithine deacetylase ArgE	Metallo	MH	M20	M20.974	MER0473428	OTHER	0.002418	0.00082	0.000288	0.996474
11	P_dentalis_DSM_3688	ylmB g.p. (Bacillus subtilis)	Metallo	MH	M20	M20.A19	MER0473875	OTHER	0.007509	0.009943	0.001716	0.980832
11	P_dentalis_DSM_3688	yhfE g.p. (Bacillus subtilis)	Metallo	MH	M42	M42.A02	MER0473884	OTHER	0.00856	0.001735	0.000898	0.988806
11	P_dentalis_DSM_3688	Mername-AA028 peptidase	Metallo	MH	M20	M20.009	MER0474115	OTHER	0.00917	0.005217	0.006264	0.979349
11	P_dentalis_DSM_3688	carboxypeptidase Ss1	Metallo	MH	M20	M20.008	MER0474273	OTHER	0.005477	0.001956	0.001629	0.990938
11	P_dentalis_DSM_3688	family M20D unassign peptidases	Metallo	MH	M20	unassign	MER0474361	OTHER	0.001116	0.000786	0.000177	0.997921
11	P_dentalis_DSM_3688	HMRA peptidase (Staphylococcus-type)	Metallo	MH	M20	M20.019	MER0474479	OTHER	0.00297	0.000983	0.000225	0.995822
11	P_dentalis_DSM_3688	DNA repair protein RadA (Escherichia coli)	Ser	SJ	S16	S16.A04	MER0475552	OTHER	0.024021	0.003952	0.008529	0.963498
11	P_dentalis_DSM_3688	subfamily M23B non-peptidase homologs	Metallo	MO	M23	non-peptidase homolog	MER0477210	OTHER	0.019502	0.001399	0.000904	0.978195
11	P_dentalis_DSM_3688	subfamily M23B unassign peptidases	Metallo	MO	M23	unassign	MER0478717	OTHER	0.002937	0.001339	0.000486	0.995238
11	P_dentalis_DSM_3688	subfamily M23B non-peptidase homologs	Metallo	MO	M23	non-peptidase homolog	MER0479868	OTHER	0.003592	0.000321	0.000744	0.995342
11	P_dentalis_DSM_3688	hyperthermophile prolidase	Metallo	MG	M24	M24.008	MER0480484	OTHER	0.01075	0.040028	0.000674	0.948547
11	P_dentalis_DSM_3688	bacillus Xaa-Pro aminopeptidase	Metallo	MG	M24	M24.006	MER0480917	OTHER	0.00888	0.00323	0.000264	0.987625
11	P_dentalis_DSM_3688	subfamily M24B unassign peptidases	Metallo	MG	M24	unassign	MER0481495	OTHER	0.008495	0.000265	0.018584	0.972656
11	P_dentalis_DSM_3688	subfamily M24B unassign peptidases	Metallo	MG	M24	unassign	MER0481496	OTHER	0.054191	0.024226	0.01735	0.904233
11	P_dentalis_DSM_3688	methionyl aminopeptidase 1 (Staphylococcus-type)	Metallo	MG	M24	M24.036	MER0483038	OTHER	0.007602	0.004221	0.003245	0.984933
11	P_dentalis_DSM_3688	dipeptidyl-peptidase 5 (Porphyromonas sp.)	Ser	SC	S9	S09.075	MER0489170	Sec_SPI	0.996359	0.00059	0.002417	0.000634
11	P_dentalis_DSM_3688	subfamily S9A unassign peptidases	Ser	SC	S9	unassign	MER0489171	Sec_SPI	0.979947	0.016993	0.001975	0.001085
11	P_dentalis_DSM_3688	peptidase Clp (type 1)	Ser	SK	S14	S14.001	MER0491163	OTHER	0.005449	0.002399	0.000575	0.991576
11	P_dentalis_DSM_3688	CodW component of CodWX peptidase	Mixed	PB	T1	T01.007	MER0491252	OTHER	0.013852	0.00565	0.001716	0.978783
11	P_dentalis_DSM_3688	family M6 unassign peptidases	Metallo	MA	M6	unassign	MER0823837	Sec_SPI	0.993344	0.002251	0.002987	0.001418
11	P_dentalis_DSM_3688	family M42 non-peptidase homologs	Metallo	MH	M42	non-peptidase homolog	MER0880295	OTHER	0.003068	0.00566	0.00055	0.990721
11	P_dentalis_DSM_3688	subfamily M48C unassign peptidases	Metallo	MA	M48	unassign	MER0889058	Sec_SPII	0.001004	0.000113	0.998521	0.000362
11	P_dentalis_DSM_3688	subfamily M50B unassign peptidases	Metallo	MM	M50	unassign	MER0894672	OTHER	0.098698	0.002015	0.0053	0.893987
11	P_dentalis_DSM_3688	family M79 unassign peptidases	Glu	G-	G5	unassign	MER0912442	OTHER	0.00639	0.000153	0.001191	0.992265
11	P_dentalis_DSM_3688	family C56 non-peptidase homologs	Mixed	PC	C56	non-peptidase homolog	MER0913172	OTHER	0.045237	0.005688	0.005469	0.943606
11	P_dentalis_DSM_3688	PenR1 peptidase	Metallo	MA	M56	M56.003	MER0933785	OTHER	0.025836	0.005392	0.004519	0.964254
11	P_dentalis_DSM_3688	family M79 unassign peptidases	Glu	G-	G5	unassign	MER0937268	OTHER	0.006051	0.000321	0.006187	0.987442
11	P_dentalis_DSM_3688	family M79 unassign peptidases	Glu	G-	G5	unassign	MER0940245	OTHER	0.012707	0.001121	0.004954	0.981218
11	P_dentalis_DSM_3688	family M82 unassign peptidases	Metallo	M-	M82	unassign	MER0941326	OTHER	0.005697	0.00081	0.002129	0.991364
11	P_dentalis_DSM_3688	subfamily S8A unassign peptidases	Ser	SB	S8	unassign	MER0973942	OTHER	0.070123	0.005744	0.005801	0.918332
11	P_dentalis_DSM_3688	subfamily S8A unassign peptidases	Ser	SB	S8	unassign	MER0990312	Sec_SPI	0.533434	0.026153	0.022836	0.417576
11	P_dentalis_DSM_3688	subfamily S41A non-peptidase homologs	Ser	SK	S41	non-peptidase homolog	MER1059816	Sec_SPII	0.002443	6.9e-05	0.997145	0.000343
11	P_dentalis_DSM_3688	family S54 unassign peptidases	Ser	ST	S54	unassign	MER1078434	OTHER	0.094228	0.001163	0.085582	0.819027
11	P_dentalis_DSM_3688	family S78 unassign peptidases	Ser	SH	S78	unassign	MER1087492	OTHER	0.00646	0.00113	0.000758	0.991652
11	P_dentalis_DSM_3688	subfamily C1B unassign peptidases	Cys	CA	C1	unassign	MER1167463	Sec_SPI	0.99673	0.000209	0.002821	0.00024
11	P_dentalis_DSM_3688	family M13 unassign peptidases	Metallo	MA	M13	unassign	MER1226749	Sec_SPI	0.9952	0.000154	0.004389	0.000257
11	P_dentalis_DSM_3688	subfamily S9A unassign peptidases	Ser	SC	S9	unassign	MER1293237	nil	nil	nil	nil	nil
12	P_denticola	BACCAC_01431 g.p. (Bacteroides caccae) and similar	Metallo	MA	M93	M93.001	MER0111471	Sec_SPII	0.00185	4.3e-05	0.997965	0.000142
12	P_denticola	BACCAC_01431 g.p. (Bacteroides caccae) and similar	Metallo	MA	M93	M93.001	MER0119532	Sec_SPII	0.031915	0.000159	0.967702	0.000224
12	P_denticola	bacteriocin-processing peptidase	Cys	CA	C39	C39.001	MER0159065	OTHER	0.016781	0.002193	0.005744	0.975282
12	P_denticola	family A8 unassign peptidases	Asp	AC	A8	unassign	MER0236909	OTHER	0.046372	0.000414	0.001891	0.951323
12	P_denticola	subfamily M16B unassign peptidases	Metallo	ME	M16	unassign	MER0242681	Sec_SPI	0.953097	0.007452	0.029844	0.009606
12	P_denticola	subfamily M16B non-peptidase homologs	Metallo	ME	M16	non-peptidase homolog	MER0242682	Sec_SPI	0.953097	0.007452	0.029844	0.009606
12	P_denticola	family M38 non-peptidase homologs	Metallo	MJ	M38	non-peptidase homolog	MER0242720	OTHER	0.134031	0.011089	0.121708	0.733172
12	P_denticola	At5g25752 rhomboid peptidase	Ser	ST	S54	S54.025	MER0242721	OTHER	0.018523	0.000208	0.003924	0.977345
12	P_denticola	subfamily S8A unassign peptidases	Ser	SB	S8	unassign	MER0242723	Sec_SPII	0.004686	7e-05	0.99492	0.000325
12	P_denticola	subfamily M16B unassign peptidases	Metallo	ME	M16	unassign	MER0242724	Sec_SPI	0.956458	0.000115	0.042823	0.000604
12	P_denticola	methionyl aminopeptidase 1 (Escherichia-type)	Metallo	MG	M24	M24.001	MER0242753	OTHER	0.006614	0.006237	0.001162	0.985987
12	P_denticola	subfamily M23B non-peptidase homologs	Metallo	MO	M23	non-peptidase homolog	MER0242758	Sec_SPI	0.716915	0.000733	0.27791	0.004441
12	P_denticola	collagenase (Porphyromonas-type)	Unassign	Unassign	U32	U32.001	MER0242807	OTHER	0.03017	0.080371	0.002121	0.887337
12	P_denticola	family S16 non-peptidase homologs	Ser	SJ	S16	non-peptidase homolog	MER0242810	OTHER	0.027136	0.003997	0.002077	0.96679
12	P_denticola	subfamily M24B unassign peptidases	Metallo	MG	M24	unassign	MER0242831	OTHER	0.05467	0.052206	0.036295	0.856829
12	P_denticola	family C44 non-peptidase homologs	Mixed	PB	C44	non-peptidase homolog	MER0242838	OTHER	0.007443	0.000717	0.001881	0.989959
12	P_denticola	family C26 unassign peptidases	Mixed	PC	C26	unassign	MER0242841	OTHER	0.041194	0.001676	0.005838	0.951292
12	P_denticola	subfamily S26A unassign peptidases	Ser	SF	S26	unassign	MER0242866	OTHER	0.000336	0.000272	0.002293	0.997099
12	P_denticola	family S9 unassign peptidases	Ser	SC	S9	unassign	MER0242867	Sec_SPI	0.76708	0.056977	0.147849	0.028094
12	P_denticola	GMP synthase	Mixed	PC	C26	C26.957	MER0242870	OTHER	0.002104	0.00069	0.000487	0.99672
12	P_denticola	PG0026 peptidase (Porphyromonas-type)	Cys	CD	C25	C25.004	MER0242871	Sec_SPII	0.04907	0.000215	0.945894	0.004821
12	P_denticola	dipeptidyl-peptidase 7 (Porphyromonas gingivalis-type)	Mixed	PA	S46	S46.001	MER0242888	Sec_SPI	0.998919	0.000119	0.000714	0.000248
12	P_denticola	subfamily S41A unassign peptidases	Ser	SK	S41	unassign	MER0242890	Sec_SPI	0.831831	0.001658	0.124035	0.042476
12	P_denticola	subfamily M23B unassign peptidases	Metallo	MO	M23	unassign	MER0242945	Sec_SPI	0.990319	0.003636	0.005123	0.000923
12	P_denticola	family M38 non-peptidase homologs	Metallo	MJ	M38	non-peptidase homolog	MER0242949	OTHER	0.025995	0.001764	0.006972	0.96527
12	P_denticola	family C56 non-peptidase homologs	Mixed	PC	C56	non-peptidase homolog	MER0242950	OTHER	0.002578	0.007426	0.000264	0.989731
12	P_denticola	family S16 unassign peptidases	Ser	SJ	S16	unassign	MER0242951	OTHER	0.003884	0.001649	0.000405	0.994062
12	P_denticola	subfamily M28A non-peptidase homologs	Metallo	MH	M28	non-peptidase homolog	MER0242952	Sec_SPII	0.085424	0.000164	0.913298	0.001113
12	P_denticola	family M19 unassign peptidases	Metallo	MJ	M19	unassign	MER0242953	OTHER	0.013077	0.003072	0.001117	0.982735
12	P_denticola	family C26 unassign peptidases	Mixed	PC	C26	unassign	MER0242954	OTHER	0.013077	0.003072	0.001117	0.982735
12	P_denticola	peptidase T	Metallo	MH	M20	M20.003	MER0242974	OTHER	0.004012	0.004091	0.000553	0.991343
12	P_denticola	subfamily M20F unassign peptidases	Metallo	MH	M20	unassign	MER0243006	OTHER	0.002149	0.000696	0.000254	0.9969
12	P_denticola	collagenase (Salmonella-type)	Unassign	Unassign	U32	U32.003	MER0243008	OTHER	0.033307	0.011807	0.027894	0.926992
12	P_denticola	subfamily C1B unassign peptidases	Cys	CA	C1	unassign	MER0243026	Sec_SPI	0.533649	0.000344	0.46268	0.003327
12	P_denticola	Zmp1 peptidase (Mycobacterium-type)	Metallo	MA	M13	M13.009	MER0243031	Sec_SPI	0.987576	0.000199	0.011773	0.000452
12	P_denticola	Zmp1 peptidase (Mycobacterium-type)	Metallo	MA	M13	M13.009	MER0243034	Sec_SPI	0.967353	0.001675	0.027253	0.003719
12	P_denticola	subfamily S8A unassign peptidases	Ser	SB	S8	unassign	MER0243048	Sec_SPI	0.946722	0.000426	0.047715	0.005137
12	P_denticola	subfamily S41A unassign peptidases	Ser	SK	S41	unassign	MER0243050	Sec_SPI	0.903248	0.000374	0.094492	0.001887
12	P_denticola	bacteriocin-processing peptidase	Cys	CA	C39	C39.001	MER0243054	OTHER	0.072436	0.002009	0.076292	0.849263
12	P_denticola	Pep581 peptidase	Metallo	MH	M20	M20.012	MER0243071	OTHER	0.003002	0.00157	0.000536	0.994892
12	P_denticola	family M6 unassign peptidases	Metallo	MA	M6	unassign	MER0243074	Sec_SPI	0.996698	0.000166	0.002884	0.000253
12	P_denticola	phosphoribosylformylglycinamidine synthase	Mixed	PC	C56	C56.972	MER0243076	OTHER	0.048417	0.003792	0.006012	0.941779
12	P_denticola	family M56 unassign peptidases	Metallo	MA	M56	unassign	MER0243102	OTHER	0.003471	0.000274	0.002381	0.993874
12	P_denticola	family C10 unassign peptidases	Cys	CA	C10	unassign	MER0243106	Sec_SPI	0.993771	0.000805	0.002669	0.002755
12	P_denticola	subfamily M16B unassign peptidases	Metallo	ME	M16	unassign	MER0243108	Sec_SPI	0.965382	0.028125	0.003151	0.003341
12	P_denticola	Pep581 peptidase	Metallo	MH	M20	M20.012	MER0243109	OTHER	0.003349	0.003303	0.000556	0.992792
12	P_denticola	subfamily M48C unassign peptidases	Metallo	MA	M48	unassign	MER0243111	Sec_SPI	0.981512	0.000339	0.017682	0.000468
12	P_denticola	subfamily M24A unassign peptidases	Metallo	MG	M24	unassign	MER0243140	OTHER	0.004513	0.039792	0.00058	0.955116
12	P_denticola	subfamily S41A non-peptidase homologs	Ser	SK	S41	non-peptidase homolog	MER0243163	OTHER	0.092129	0.000276	0.019274	0.88832
12	P_denticola	family M41 unassign peptidases	Metallo	MA	M41	unassign	MER0243171	OTHER	0.098705	0.003603	0.021517	0.876175
12	P_denticola	subfamily M24B unassign peptidases	Metallo	MG	M24	unassign	MER0243198	OTHER	0.024438	0.042951	0.004239	0.928372
12	P_denticola	subfamily S1C unassign peptidases	Mixed	PA	S1	unassign	MER0243210	Sec_SPI	0.980697	0.014747	0.003273	0.001283
12	P_denticola	subfamily M15A non-peptidase homologs	Metallo	MD	M15	non-peptidase homolog	MER0243233	OTHER	0.020777	0.157492	0.001894	0.819836
12	P_denticola	dipeptidyl-peptidase 4 (bacteria-type 2)	Ser	SC	S9	S09.013	MER0243252	OTHER	0.279105	0.004297	0.048239	0.668359
12	P_denticola	interpain A	Cys	CA	C10	C10.004	MER0243256	Sec_SPI	0.914331	0.009383	0.057344	0.018942
12	P_denticola	subfamily M23B unassign peptidases	Metallo	MO	M23	unassign	MER0243260	Sec_SPI	0.809188	0.005646	0.065892	0.119274
12	P_denticola	family C69 unassign peptidases	Mixed	PB	C69	unassign	MER0243262	Sec_SPI	0.724652	0.000165	0.274007	0.001175
12	P_denticola	Oma1 peptidase	Metallo	MA	M48	M48.018	MER0243277	Sec_SPII	0.001756	9.3e-05	0.997761	0.00039
12	P_denticola	dipeptidyl-peptidase 5 (Porphyromonas sp.)	Ser	SC	S9	S09.075	MER0243282	Sec_SPI	0.55962	0.008747	0.004448	0.427185
12	P_denticola	family C10 unassign peptidases	Cys	CA	C10	unassign	MER0243298	Sec_SPI	0.972572	0.000168	0.026015	0.001244
12	P_denticola	subfamily S9A unassign peptidases	Ser	SC	S9	unassign	MER0243323	Sec_SPI	0.926873	0.001584	0.06378	0.007763
12	P_denticola	peptidyl-dipeptidase Dcp	Metallo	MA	M3	M03.005	MER0243346	OTHER	0.003176	0.001015	0.000688	0.995122
12	P_denticola	bacteriocin-processing peptidase	Cys	CA	C39	C39.001	MER0243347	OTHER	0.009455	0.001635	0.001674	0.987236
12	P_denticola	family M6 unassign peptidases	Metallo	MA	M6	unassign	MER0243348	Sec_SPI	0.992836	0.000431	0.006218	0.000515
12	P_denticola	subfamily S41A unassign peptidases	Ser	SK	S41	unassign	MER0243351	OTHER	0.028601	0.000588	0.007856	0.962955
12	P_denticola	peptidase Clp (type 1)	Ser	SK	S14	S14.001	MER0243352	OTHER	0.007423	0.001543	0.000591	0.990444
12	P_denticola	aminodeoxychorismate synthase, subunit II	Mixed	PC	C26	C26.955	MER0243375	OTHER	0.001107	0.001159	0.000164	0.997571
12	P_denticola	family S49 unassign peptidases	Ser	SK	S49	unassign	MER0243390	OTHER	0.049134	0.00125	0.0317	0.917916
12	P_denticola	DNA repair protein RadA (Escherichia coli)	Ser	SJ	S16	S16.A04	MER0243411	OTHER	0.018311	0.001257	0.003396	0.977036
12	P_denticola	subfamily S9A unassign peptidases	Ser	SC	S9	unassign	MER0243436	OTHER	0.215914	0.1533	0.061215	0.569571
12	P_denticola	dipeptidase A	Mixed	PB	C69	C69.001	MER0243437	OTHER	0.008647	0.001722	0.002293	0.987338
12	P_denticola	bacteriocin-processing peptidase	Cys	CA	C39	C39.001	MER0302577	OTHER	0.017431	0.001097	0.013244	0.968228
12	P_denticola	family S51 unassign peptidases	Mixed	PC	S51	unassign	MER0314152	Sec_SPI	0.703392	0.00539	0.026879	0.264339
12	P_denticola	family S13 unassign peptidases	Ser	SE	S13	unassign	MER0338076	Sec_SPI	0.997255	0.000143	0.002126	0.000476
12	P_denticola	family M12 non-peptidase homologs	Metallo	MA	M12	non-peptidase homolog	MER0356527	OTHER	0.012218	0.00272	0.004153	0.980909
12	P_denticola	vanX D-Ala-D-Ala dipeptidase	Metallo	MD	M15	M15.011	MER0386375	Sec_SPI	0.967518	0.000604	0.029179	0.002699
12	P_denticola	subfamily M16B unassign peptidases	Metallo	ME	M16	unassign	MER0391247	OTHER	0.172992	0.025413	0.073181	0.728414
12	P_denticola	subfamily C1B unassign peptidases	Cys	CA	C1	unassign	MER0428447	Sec_SPII	0.000522	7.8e-05	0.99912	0.000279
12	P_denticola	subfamily C1A unassign peptidases	Cys	CA	C1	unassign	MER0428448	Sec_SPI	0.998499	0.000115	0.001232	0.000154
12	P_denticola	bacteriocin-processing peptidase	Cys	CA	C39	C39.001	MER0445727	OTHER	0.0156	0.000747	0.024094	0.959559
12	P_denticola	CTP synthetase	Mixed	PC	C26	C26.964	MER0448599	OTHER	0.084359	0.027462	0.015913	0.872266
12	P_denticola	family C39 non-peptidase homologs	Cys	CA	C39	non-peptidase homolog	MER0713650	OTHER	0.046495	0.003423	0.008758	0.941324
12	P_denticola	family M1 unassign peptidases	Metallo	MA	M1	unassign	MER0812347	Sec_SPI	0.989352	9.3e-05	0.009595	0.000961
12	P_denticola	family M42 non-peptidase homologs	Metallo	MH	M42	non-peptidase homolog	MER0879316	OTHER	0.003346	0.00328	0.000587	0.992786
12	P_denticola	subfamily M43B non-peptidase homologs	Metallo	MA	M43	non-peptidase homolog	MER0881920	Sec_SPII	0.000781	7.5e-05	0.998884	0.000259
12	P_denticola	subfamily M43B non-peptidase homologs	Metallo	MA	M43	non-peptidase homolog	MER0882356	Sec_SPII	0.000697	6.3e-05	0.999012	0.000228
12	P_denticola	dipeptidyl-peptidase IIIB (Bacteroides thetaiotaomicron-type)	Metallo	MA	M49	M49.003	MER0887377	OTHER	0.002778	0.005631	0.000417	0.991175
12	P_denticola	subfamily M50B unassign peptidases	Metallo	MM	M50	unassign	MER0893784	OTHER	0.013955	0.000667	0.00388	0.981498
12	P_denticola	family M79 unassign peptidases	Glu	G-	G5	unassign	MER0936067	OTHER	0.003857	0.000425	0.028125	0.967593
12	P_denticola	subfamily S1B non-peptidase homologs	Mixed	PA	S1	non-peptidase homolog	MER0959765	OTHER	0.002745	0.000201	0.000442	0.996613
12	P_denticola	subfamily S8A unassign peptidases	Ser	SB	S8	unassign	MER0967824	Sec_SPII	0.007682	0.000118	0.991049	0.001151
12	P_denticola	subfamily S8A unassign peptidases	Ser	SB	S8	unassign	MER0969836	Sec_SPI	0.632099	0.001795	0.330563	0.035543
12	P_denticola	subfamily S8A unassign peptidases	Ser	SB	S8	unassign	MER0973400	Sec_SPI	0.889807	0.000226	0.108681	0.001286
12	P_denticola	subfamily S8A non-peptidase homologs	Ser	SB	S8	non-peptidase homolog	MER0983904	Sec_SPI	0.632099	0.001795	0.330563	0.035543
12	P_denticola	subfamily S8A unassign peptidases	Ser	SB	S8	unassign	MER0989292	Sec_SPI	0.661969	0.001552	0.305029	0.03145
12	P_denticola	subfamily S8A unassign peptidases	Ser	SB	S8	unassign	MER0990409	Sec_SPII	0.007682	0.000118	0.991049	0.001151
12	P_denticola	subfamily S9B unassign peptidases	Ser	SC	S9	unassign	MER1019509	Sec_SPI	0.978349	0.000195	0.018891	0.002566
12	P_denticola	subfamily S9A unassign peptidases	Ser	SC	S9	unassign	MER1026711	Sec_SPI	0.926873	0.001584	0.06378	0.007763
12	P_denticola	subfamily S41A non-peptidase homologs	Ser	SK	S41	non-peptidase homolog	MER1049034	Sec_SPII	0.002083	8.5e-05	0.997517	0.000315
12	P_denticola	subfamily S49A unassign non-peptidase homologs	Ser	SK	S49	non-peptidase homolog	MER1067780	OTHER	0.034676	0.018822	0.011769	0.934733
12	P_denticola	family M6 unassign peptidases	Mixed	MA	M6	unassign	MER1198416	Sec_SPI	0.996399	0.000178	0.003083	0.00034
12	P_denticola	subfamily S9A unassign peptidases	Ser	SC	S9	unassign	MER1293451	nil	nil	nil	nil	nil
14	P_disiens_FB035-09AN	family C10 unassign peptidases	Cys	CA	C10	unassign	MER0223515	Sec_SPI	0.904501	0.003803	0.037902	0.053794
14	P_disiens_FB035-09AN	family C10 unassign peptidases	Cys	CA	C10	unassign	MER0223518	Sec_SPI	0.991417	0.001678	0.004325	0.00258
14	P_disiens_FB035-09AN	dipeptidyl-peptidase 5 (Porphyromonas sp.)	Ser	SC	S9	S09.075	MER0229391	Sec_SPI	0.998513	0.000462	0.000647	0.000378
14	P_disiens_FB035-09AN	Pep581 peptidase	Metallo	MH	M20	M20.012	MER0229706	OTHER	0.001683	0.003497	0.000289	0.994531
14	P_disiens_FB035-09AN	family M19 unassign peptidases	Metallo	MJ	M19	unassign	MER0234091	OTHER	0.003899	0.006447	0.00045	0.989204
14	P_disiens_FB035-09AN	family C26 unassign peptidases	Mixed	PC	C26	unassign	MER0234092	OTHER	0.003899	0.006447	0.00045	0.989204
14	P_disiens_FB035-09AN	Pep581 peptidase	Metallo	MH	M20	M20.012	MER0237468	OTHER	0.005124	0.003919	0.000816	0.990141
14	P_disiens_FB035-09AN	subfamily C1B unassign peptidases	Cys	CA	C1	unassign	MER0237585	Sec_SPI	0.885094	0.000394	0.112417	0.002094
14	P_disiens_FB035-09AN	bacteriocin-processing peptidase	Cys	CA	C39	C39.001	MER0238632	OTHER	0.032805	0.00254	0.025817	0.938838
14	P_disiens_FB035-09AN	subfamily S8A unassign peptidases	Ser	SB	S8	unassign	MER0247081	OTHER	0.003164	0.001624	0.000305	0.994907
14	P_disiens_FB035-09AN	family A8 unassign peptidases	Asp	AC	A8	unassign	MER0271342	OTHER	0.113914	0.000374	0.010535	0.875177
14	P_disiens_FB035-09AN	Zmp1 peptidase (Mycobacterium-type)	Metallo	MA	M13	M13.009	MER0276315	Sec_SPI	0.958174	0.000973	0.018018	0.022835
14	P_disiens_FB035-09AN	family C10 unassign peptidases	Cys	CA	C10	unassign	MER0278991	Sec_SPI	0.986218	0.000549	0.012257	0.000976
14	P_disiens_FB035-09AN	family C10 unassign peptidases	Cys	CA	C10	unassign	MER0279691	Sec_SPI	0.987716	0.000144	0.011631	0.000509
14	P_disiens_FB035-09AN	family M6 unassign peptidases	Metallo	MA	M6	unassign	MER0288021	Sec_SPI	0.993203	0.000238	0.0061	0.000458
14	P_disiens_FB035-09AN	family M6 unassign peptidases	Metallo	MA	M6	unassign	MER0288029	Sec_SPI	0.994014	0.000615	0.003779	0.001592
14	P_disiens_FB035-09AN	interpain A	Cys	CA	C10	C10.004	MER0291526	OTHER	0.076215	0.055858	0.011971	0.855956
14	P_disiens_FB035-09AN	interpain A	Cys	CA	C10	C10.004	MER0291547	Sec_SPI	0.937421	0.01066	0.036299	0.01562
14	P_disiens_FB035-09AN	subfamily S49B unassign peptidases	Ser	SK	S49	unassign	MER0300163	OTHER	0.012982	0.000397	0.004155	0.982466
14	P_disiens_FB035-09AN	bacteriocin-processing peptidase	Cys	CA	C39	C39.001	MER0302391	OTHER	0.010489	0.000468	0.002195	0.986847
14	P_disiens_FB035-09AN	peptidase T	Metallo	MH	M20	M20.003	MER0303372	OTHER	0.005176	0.002598	0.000948	0.991278
14	P_disiens_FB035-09AN	family M64 unassign peptidases	Metallo	MA	M64	unassign	MER0310629	Sec_SPI	0.97899	0.000263	0.011662	0.009085
14	P_disiens_FB035-09AN	dipeptidyl-peptidase 7 (Porphyromonas gingivalis-type)	Mixed	PA	S46	S46.001	MER0312635	Sec_SPI	0.998519	0.000124	0.001161	0.000196
14	P_disiens_FB035-09AN	dipeptidase A	Mixed	PB	C69	C69.001	MER0313736	OTHER	0.013551	0.001137	0.00327	0.982042
14	P_disiens_FB035-09AN	collagenase (Porphyromonas-type)	Unassign	Unassign	U32	U32.001	MER0325444	OTHER	0.056953	0.451477	0.001011	0.49056
14	P_disiens_FB035-09AN	dipeptidyl-peptidase 4 (bacteria-type 2)	Ser	SC	S9	S09.013	MER0326298	Sec_SPI	0.998052	0.000156	0.00121	0.000582
14	P_disiens_FB035-09AN	subfamily S26A unassign peptidases	Ser	SF	S26	unassign	MER0333810	OTHER	0.000391	0.000266	0.000769	0.998575
14	P_disiens_FB035-09AN	subfamily S41A unassign peptidases	Ser	SK	S41	unassign	MER0337285	Sec_SPI	0.996202	0.000182	0.002703	0.000913
14	P_disiens_FB035-09AN	subfamily S41A unassign peptidases	Ser	SK	S41	unassign	MER0338135	OTHER	0.018084	0.000663	0.005274	0.975979
14	P_disiens_FB035-09AN	subfamily S41A unassign peptidases	Ser	SK	S41	unassign	MER0338306	Sec_SPI	0.970229	0.000173	0.028487	0.001111
14	P_disiens_FB035-09AN	Zmp1 peptidase (Mycobacterium-type)	Metallo	MA	M13	M13.009	MER0338571	Sec_SPI	0.964106	0.00184	0.027392	0.006662
14	P_disiens_FB035-09AN	peptidyl-dipeptidase Dcp	Metallo	MA	M3	M03.005	MER0338773	OTHER	0.003566	0.000597	0.000953	0.994885
14	P_disiens_FB035-09AN	subfamily M3A unassign peptidases	Metallo	MA	M3	unassign	MER0343496	Sec_SPI	0.752839	0.035881	0.201121	0.010159
14	P_disiens_FB035-09AN	family S13 unassign peptidases	Ser	SE	S13	unassign	MER0356660	Sec_SPI	0.993526	0.000428	0.003385	0.002661
14	P_disiens_FB035-09AN	peptidase Clp (type 1)	Ser	SK	S14	S14.001	MER0358585	OTHER	0.016686	0.002826	0.003179	0.977309
14	P_disiens_FB035-09AN	family S16 unassign peptidases	Ser	SJ	S16	unassign	MER0360825	OTHER	0.004626	0.000323	0.0015	0.99355
14	P_disiens_FB035-09AN	family M41 unassign peptidases	Metallo	MA	M41	unassign	MER0363410	OTHER	0.370795	0.00429	0.014707	0.610207
14	P_disiens_FB035-09AN	family M20D unassign peptidases	Metallo	MH	M20	unassign	MER0373106	OTHER	0.006859	0.002556	0.000567	0.990018
14	P_disiens_FB035-09AN	family C56 non-peptidase homologs	Mixed	PC	C56	non-peptidase homolog	MER0385595	OTHER	0.002007	0.00113	0.000188	0.996675
14	P_disiens_FB035-09AN	family C69 unassign peptidases	Mixed	PB	C69	unassign	MER0386715	Sec_SPI	0.690511	0.000106	0.309011	0.000373
14	P_disiens_FB035-09AN	subfamily M23B unassign peptidases	Metallo	MO	M23	unassign	MER0389254	Sec_SPII	0.232045	0.000211	0.766446	0.001298
14	P_disiens_FB035-09AN	PqqL protein (Escherichi coli)	Metallo	ME	M16	M16.A05	MER0390306	Sec_SPI	0.550244	9.1e-05	0.449196	0.000468
14	P_disiens_FB035-09AN	PqqL protein (Escherichi coli)	Metallo	ME	M16	M16.A05	MER0390969	Sec_SPI	0.987482	0.00018	0.0116	0.000739
14	P_disiens_FB035-09AN	PqqL protein (Escherichi coli)	Metallo	ME	M16	M16.A05	MER0391156	Sec_SPI	0.9473	0.000186	0.052011	0.000503
14	P_disiens_FB035-09AN	subfamily M16A non-peptidase homologs	Metallo	ME	M16	non-peptidase homolog	MER0391290	Sec_SPI	0.844909	0.002059	0.126376	0.026656
14	P_disiens_FB035-09AN	PqqL protein (Escherichi coli)	Metallo	ME	M16	M16.A05	MER0391297	Sec_SPI	0.988097	0.000248	0.010851	0.000804
14	P_disiens_FB035-09AN	subfamily M16B unassign peptidases	Metallo	ME	M16	unassign	MER0391503	OTHER	0.041902	0.004967	0.041597	0.911534
14	P_disiens_FB035-09AN	methionyl aminopeptidase 1 (Escherichia-type)	Metallo	MG	M24	M24.001	MER0394252	OTHER	0.016171	0.016606	0.001546	0.965678
14	P_disiens_FB035-09AN	family U32 unassign peptidases	Unassign	Unassign	U32	unassign	MER0403457	OTHER	0.034418	0.002457	0.005643	0.957482
14	P_disiens_FB035-09AN	MucD peptidase	Mixed	PA	S1	S01.453	MER0407799	Sec_SPI	0.934686	0.006343	0.025047	0.033924
14	P_disiens_FB035-09AN	subfamily C1A unassign peptidases	Cys	CA	C1	unassign	MER0428625	Sec_SPI	0.981346	0.000223	0.017524	0.000906
14	P_disiens_FB035-09AN	subfamily C1A unassign peptidases	Cys	CA	C1	unassign	MER0428626	Sec_SPII	0.00046	5.7e-05	0.999173	0.00031
14	P_disiens_FB035-09AN	subfamily C1A unassign peptidases	Cys	CA	C1	unassign	MER0428627	Sec_SPI	0.995413	0.000182	0.004109	0.000296
14	P_disiens_FB035-09AN	PG0026 peptidase (Porphyromonas-type)	Cys	CD	C25	C25.004	MER0436356	Sec_SPI	0.971612	0.000236	0.025983	0.002169
14	P_disiens_FB035-09AN	TRP3 protein	Mixed	PC	C26	C26.959	MER0438541	OTHER	0.005014	0.00062	0.00046	0.993907
14	P_disiens_FB035-09AN	carbamoyl-phosphate synthase (Homo sapiens-type)	Mixed	PC	C26	C26.951	MER0442347	OTHER	0.037567	0.001518	0.005731	0.955185
14	P_disiens_FB035-09AN	GMP synthase	Mixed	PC	C26	C26.957	MER0443463	OTHER	0.008826	0.000487	0.002337	0.98835
14	P_disiens_FB035-09AN	CTP synthetase	Mixed	PC	C26	C26.964	MER0446893	OTHER	0.11271	0.030075	0.024273	0.832942
14	P_disiens_FB035-09AN	family C44 non-peptidase homologs	Mixed	PB	C44	non-peptidase homolog	MER0456385	OTHER	0.006338	0.000968	0.001991	0.990703
14	P_disiens_FB035-09AN	subfamily M23B unassign peptidases	Metallo	MO	M23	unassign	MER0479056	OTHER	0.023782	0.001258	0.004737	0.970223
14	P_disiens_FB035-09AN	subfamily M24B unassign peptidases	Metallo	MG	M24	unassign	MER0481124	OTHER	0.027065	0.025614	0.009025	0.938297
14	P_disiens_FB035-09AN	subfamily M24B unassign peptidases	Metallo	MG	M24	unassign	MER0482264	OTHER	0.009648	0.004341	0.000879	0.985132
14	P_disiens_FB035-09AN	subfamily S9A unassign peptidases	Ser	SC	S9	unassign	MER0489884	Sec_SPI	0.791884	0.079226	0.004602	0.124288
14	P_disiens_FB035-09AN	family C39 non-peptidase homologs	Cys	CA	C39	non-peptidase homolog	MER0713921	OTHER	0.008902	0.006971	0.003247	0.98088
14	P_disiens_FB035-09AN	family C39 non-peptidase homologs	Cys	CA	C39	non-peptidase homolog	MER0714783	OTHER	0.017654	0.004145	0.003081	0.975119
14	P_disiens_FB035-09AN	family C39 non-peptidase homologs	Cys	CA	C39	non-peptidase homolog	MER0715509	OTHER	0.00355	0.000501	0.001966	0.993983
14	P_disiens_FB035-09AN	family C39 non-peptidase homologs	Cys	CA	C39	non-peptidase homolog	MER0715890	OTHER	0.010486	0.00179	0.005236	0.982488
14	P_disiens_FB035-09AN	family C39 non-peptidase homologs	Cys	CA	C39	non-peptidase homolog	MER0716219	OTHER	0.003929	0.000233	0.000931	0.994907
14	P_disiens_FB035-09AN	family C39 non-peptidase homologs	Cys	CA	C39	non-peptidase homolog	MER0716623	OTHER	0.01946	0.00189	0.032966	0.945684
14	P_disiens_FB035-09AN	family C39 non-peptidase homologs	Cys	CA	C39	non-peptidase homolog	MER0716756	OTHER	0.003382	0.000352	0.000686	0.99558
14	P_disiens_FB035-09AN	family C39 non-peptidase homologs	Cys	CA	C39	non-peptidase homolog	MER0716758	OTHER	0.038662	0.003088	0.004918	0.953332
14	P_disiens_FB035-09AN	family C39 non-peptidase homologs	Cys	CA	C39	non-peptidase homolog	MER0717273	OTHER	0.039316	0.004709	0.00654	0.949436
14	P_disiens_FB035-09AN	bacteriocin-processing peptidase	Cys	CA	C39	C39.001	MER0717317	OTHER	0.039316	0.004709	0.00654	0.949436
14	P_disiens_FB035-09AN	family C39 non-peptidase homologs	Cys	CA	C39	non-peptidase homolog	MER0717420	OTHER	0.027468	0.001879	0.017949	0.952704
14	P_disiens_FB035-09AN	family C56 non-peptidase homologs	Mixed	PC	C56	non-peptidase homolog	MER0730603	OTHER	0.076278	0.009414	0.010852	0.903456
14	P_disiens_FB035-09AN	family C69 unassign peptidases	Mixed	PB	C69	unassign	MER0736075	Sec_SPI	0.991138	0.000152	0.008013	0.000697
14	P_disiens_FB035-09AN	subfamily M20F unassign peptidases	Metallo	MH	M20	unassign	MER0794227	OTHER	0.010431	0.00729	0.001166	0.981112
14	P_disiens_FB035-09AN	family M12 non-peptidase homologs	Metallo	MA	M12	non-peptidase homolog	MER0826715	Sec_SPII	0.002064	0.000131	0.997204	0.0006
14	P_disiens_FB035-09AN	subfamily M20F unassign peptidases	Metallo	MH	M20	unassign	MER0852057	OTHER	0.009649	0.01403	0.001225	0.975096
14	P_disiens_FB035-09AN	family M38 non-peptidase homologs	Metallo	MJ	M38	non-peptidase homolog	MER0863580	OTHER	0.006741	0.001806	0.001741	0.989712
14	P_disiens_FB035-09AN	family M38 non-peptidase homologs	Metallo	MJ	M38	non-peptidase homolog	MER0863841	OTHER	0.115498	0.002628	0.065407	0.816466
14	P_disiens_FB035-09AN	family M38 non-peptidase homologs	Metallo	MJ	M38	non-peptidase homolog	MER0863912	OTHER	0.006741	0.001806	0.001741	0.989712
14	P_disiens_FB035-09AN	family M79 unassign peptidases	Glu	G-	G5	unassign	MER0867197	OTHER	0.000885	0.000199	0.000628	0.998288
14	P_disiens_FB035-09AN	family M38 non-peptidase homologs	Metallo	MJ	M38	non-peptidase homolog	MER0869184	OTHER	0.115498	0.002628	0.065407	0.816466
14	P_disiens_FB035-09AN	family M38 non-peptidase homologs	Metallo	MJ	M38	non-peptidase homolog	MER0875048	OTHER	0.006906	0.000961	0.001803	0.99033
14	P_disiens_FB035-09AN	family M49 unassign peptidases	Metallo	MA	M49	unassign	MER0886181	OTHER	0.006187	0.002489	0.000694	0.99063
14	P_disiens_FB035-09AN	subfamily M48C unassign peptidases	Metallo	MA	M48	unassign	MER0888863	Sec_SPII	0.001145	0.000103	0.998429	0.000323
14	P_disiens_FB035-09AN	family M49 unassign peptidases	Metallo	MA	M49	unassign	MER0889913	OTHER	0.006187	0.002489	0.000694	0.99063
14	P_disiens_FB035-09AN	subfamily M50B unassign peptidases	Metallo	MM	M50	unassign	MER0893600	OTHER	0.009638	0.000424	0.002999	0.986939
14	P_disiens_FB035-09AN	family M56 unassign peptidases	Metallo	MA	M56	unassign	MER0899549	OTHER	0.000788	0.000149	0.000606	0.998457
14	P_disiens_FB035-09AN	subfamily M15D unassign peptidases	Metallo	MD	M15	unassign	MER0919630	Sec_SPII	0.349603	0.000269	0.542401	0.107727
14	P_disiens_FB035-09AN	subfamily S8A unassign peptidases	Ser	SB	S8	unassign	MER0969351	Sec_SPI	0.87589	0.000486	0.032847	0.090776
14	P_disiens_FB035-09AN	family S12 unassign peptidases	Ser	SE	S12	unassign	MER1003386	Sec_SPII	0.007459	0.000187	0.954668	0.037687
14	P_disiens_FB035-09AN	family S14 unassign peptidases	Ser	SK	S14	unassign	MER1013038	OTHER	0.069814	0.000437	0.045077	0.884673
14	P_disiens_FB035-09AN	subfamily S9B unassign peptidases	Ser	SC	S9	unassign	MER1025598	Sec_SPI	0.998662	0.000175	0.000813	0.00035
14	P_disiens_FB035-09AN	family S16 non-peptidase homologs	Ser	SJ	S16	non-peptidase homolog	MER1030831	OTHER	0.00969	0.000429	0.008641	0.98124
14	P_disiens_FB035-09AN	subfamily S41A non-peptidase homologs	Ser	SK	S41	non-peptidase homolog	MER1055379	Sec_SPII	0.001977	8.1e-05	0.993938	0.004004
14	P_disiens_FB035-09AN	subfamily S49A unassign non-peptidase homologs	Ser	SK	S49	non-peptidase homolog	MER1069083	OTHER	0.08603	0.005558	0.05707	0.851341
14	P_disiens_FB035-09AN	subfamily S49C non-peptidase homologs	Ser	SK	S49	non-peptidase homolog	MER1072379	OTHER	0.069814	0.000437	0.045077	0.884673
14	P_disiens_FB035-09AN	family S54 unassign peptidases	Ser	ST	S54	unassign	MER1078635	OTHER	0.005948	0.000128	0.058416	0.935508
14	P_disiens_FB035-09AN	family C10 unassign peptidases	Cys	CA	C10	unassign	MER1168770	OTHER	0.198419	0.242412	0.021969	0.5372
14	P_disiens_FB035-09AN	family C10 unassign peptidases	Cys	CA	C10	unassign	MER1168968	Sec_SPI	0.913698	0.015751	0.042987	0.027564
14	P_disiens_FB035-09AN	family C10 unassign peptidases	Cys	CA	C10	unassign	MER1168986	Sec_SPI	0.991417	0.001678	0.004325	0.00258
14	P_disiens_FB035-09AN	family C10 unassign peptidases	Cys	CA	C10	unassign	MER1169016	Sec_SPI	0.889375	0.004103	0.049711	0.056811
14	P_disiens_FB035-09AN	family C10 unassign peptidases	Cys	CA	C10	unassign	MER1169034	OTHER	0.121255	0.003592	0.007386	0.867767
14	P_disiens_FB035-09AN	family C10 unassign peptidases	Cys	CA	C10	unassign	MER1169123	Sec_SPI	0.87178	0.004553	0.055112	0.068556
14	P_disiens_FB035-09AN	family M13 unassign peptidases	Metallo	MA	M13	unassign	MER1224353	Sec_SPI	0.995825	0.00013	0.003705	0.000341
15	P_histicola_F0411	BACCAC_01431 g.p. (Bacteroides caccae) and similar	Metallo	MA	M93	M93.001	MER0119666	Sec_SPII	0.00178	6.7e-05	0.997932	0.00022
15	P_histicola_F0411	subfamily M28C non-peptidase homologs	Metallo	MH	M28	non-peptidase homolog	MER0197992	Sec_SPII	0.10123	0.000134	0.896706	0.00193
15	P_histicola_F0411	family A8 unassign peptidases	Asp	AC	A8	unassign	MER0237315	OTHER	0.018134	0.00028	0.00207	0.979517
15	P_histicola_F0411	family M6 unassign peptidases	Metallo	MA	M6	unassign	MER0287999	Sec_SPI	0.881273	0.001746	0.079153	0.037828
15	P_histicola_F0411	family M6 unassign peptidases	Metallo	MA	M6	unassign	MER0288026	Sec_SPI	0.984811	0.00043	0.012588	0.002171
15	P_histicola_F0411	family M6 unassign peptidases	Metallo	MA	M6	unassign	MER0288043	Sec_SPI	0.956132	0.000419	0.042531	0.000918
15	P_histicola_F0411	family M19 unassign peptidases	Metallo	MJ	M19	unassign	MER0290555	OTHER	0.013136	0.003229	0.001665	0.98197
15	P_histicola_F0411	interpain A	Cys	CA	C10	C10.004	MER0291533	Sec_SPI	0.854663	0.025771	0.092221	0.027346
15	P_histicola_F0411	family C10 unassign peptidases	Cys	CA	C10	unassign	MER0291552	Sec_SPI	0.981791	0.000616	0.014306	0.003287
15	P_histicola_F0411	family C10 unassign peptidases	Cys	CA	C10	unassign	MER0291566	Sec_SPII	0.207368	0.000491	0.790971	0.00117
15	P_histicola_F0411	family C10 unassign peptidases	Cys	CA	C10	unassign	MER0291568	Sec_SPI	0.851035	0.005614	0.085725	0.057625
15	P_histicola_F0411	PrtT peptidase	Cys	CA	C10	C10.002	MER0291573	OTHER	0.011036	0.001946	0.002016	0.985001
15	P_histicola_F0411	subfamily C1B unassign peptidases	Cys	CA	C1	unassign	MER0293479	Sec_SPI	0.675541	0.000425	0.32175	0.002284
15	P_histicola_F0411	subfamily S49B unassign peptidases	Ser	SK	S49	unassign	MER0299374	OTHER	0.017877	0.000933	0.043021	0.938169
15	P_histicola_F0411	bacteriocin-processing peptidase	Cys	CA	C39	C39.001	MER0302371	OTHER	0.014192	0.001442	0.003436	0.980929
15	P_histicola_F0411	bacteriocin-processing peptidase	Cys	CA	C39	C39.001	MER0302492	OTHER	0.046877	0.001145	0.043688	0.908289
15	P_histicola_F0411	peptidase T	Metallo	MH	M20	M20.003	MER0303341	OTHER	0.006856	0.001755	0.001679	0.98971
15	P_histicola_F0411	Pep581 peptidase	Metallo	MH	M20	M20.012	MER0303723	OTHER	0.003623	0.002476	0.000405	0.993496
15	P_histicola_F0411	Pep581 peptidase	Metallo	MH	M20	M20.012	MER0303732	OTHER	0.003098	0.00336	0.000377	0.993165
15	P_histicola_F0411	dipeptidyl-peptidase 7 (Porphyromonas gingivalis-type)	Mixed	PA	S46	S46.001	MER0312669	Sec_SPI	0.998503	0.000114	0.001082	0.000301
15	P_histicola_F0411	dipeptidase A	Mixed	PB	C69	C69.001	MER0313729	OTHER	0.039822	0.003656	0.01081	0.945712
15	P_histicola_F0411	family S51 unassign peptidases	Mixed	PC	S51	unassign	MER0314166	OTHER	0.285208	0.009537	0.131404	0.573852
15	P_histicola_F0411	collagenase (Porphyromonas-type)	Unassign	Unassign	U32	U32.001	MER0325426	OTHER	0.098187	0.111463	0.007753	0.782597
15	P_histicola_F0411	subfamily S9A unassign peptidases	Ser	SC	S9	unassign	MER0325831	Sec_SPI	0.929414	0.00059	0.06152	0.008476
15	P_histicola_F0411	dipeptidyl-peptidase 4 (bacteria-type 2)	Ser	SC	S9	S09.013	MER0326292	Sec_SPI	0.955879	0.000271	0.040914	0.002937
15	P_histicola_F0411	dipeptidyl-peptidase 5 (Porphyromonas sp.)	Ser	SC	S9	S09.075	MER0326502	Sec_SPI	0.997368	0.000604	0.001585	0.000442
15	P_histicola_F0411	subfamily S26A unassign peptidases	Ser	SF	S26	unassign	MER0333759	OTHER	0.000325	0.000191	0.000824	0.99866
15	P_histicola_F0411	peptidyl-dipeptidase Dcp	Metallo	MA	M3	M03.005	MER0337144	OTHER	0.003906	0.002379	0.000806	0.992908
15	P_histicola_F0411	subfamily S41A unassign peptidases	Ser	SK	S41	unassign	MER0337192	Sec_SPI	0.978431	0.00015	0.020898	0.000522
15	P_histicola_F0411	subfamily S41A unassign peptidases	Ser	SK	S41	unassign	MER0337747	OTHER	0.097264	0.000407	0.008728	0.893601
15	P_histicola_F0411	subfamily S41A unassign peptidases	Ser	SK	S41	unassign	MER0338307	Sec_SPI	0.827144	0.000512	0.147028	0.025315
15	P_histicola_F0411	Zmp1 peptidase (Mycobacterium-type)	Metallo	MA	M13	M13.009	MER0338593	Sec_SPI	0.707729	0.214659	0.013024	0.064588
15	P_histicola_F0411	Zmp1 peptidase (Mycobacterium-type)	Metallo	MA	M13	M13.009	MER0338615	Sec_SPI	0.967158	0.001213	0.028211	0.003418
15	P_histicola_F0411	subfamily M3A unassign peptidases	Metallo	MA	M3	unassign	MER0344475	Sec_SPI	0.822748	0.015439	0.159389	0.002424
15	P_histicola_F0411	family S13 unassign peptidases	Ser	SE	S13	unassign	MER0356719	Sec_SPI	0.997613	0.000255	0.000885	0.001247
15	P_histicola_F0411	peptidase Clp (type 1)	Ser	SK	S14	S14.001	MER0358789	OTHER	0.007127	0.001972	0.000453	0.990448
15	P_histicola_F0411	family S16 unassign peptidases	Ser	SJ	S16	unassign	MER0360700	OTHER	0.004403	0.003852	0.000499	0.991246
15	P_histicola_F0411	family M41 unassign peptidases	Metallo	MA	M41	unassign	MER0363235	OTHER	0.047098	0.00763	0.006695	0.938577
15	P_histicola_F0411	family C39 non-peptidase homologs	Cys	CA	C39	non-peptidase homolog	MER0368985	OTHER	0.061026	0.000633	0.009352	0.92899
15	P_histicola_F0411	family C56 non-peptidase homologs	Mixed	PC	C56	non-peptidase homolog	MER0385289	OTHER	0.004634	0.001128	0.00025	0.993988
15	P_histicola_F0411	vanX D-Ala-D-Ala dipeptidase	Metallo	MD	M15	M15.011	MER0386379	OTHER	0.06103	0.027914	0.029978	0.881078
15	P_histicola_F0411	family C69 unassign peptidases	Mixed	PB	C69	unassign	MER0386761	Sec_SPII	0.478174	0.000116	0.520731	0.000979
15	P_histicola_F0411	subfamily M23B unassign peptidases	Metallo	MO	M23	unassign	MER0388564	Sec_SPI	0.991666	0.003412	0.004058	0.000864
15	P_histicola_F0411	subfamily M16B unassign peptidases	Metallo	ME	M16	unassign	MER0390619	OTHER	0.077949	0.008678	0.111549	0.801823
15	P_histicola_F0411	PqqL protein (Escherichi coli)	Metallo	ME	M16	M16.A05	MER0390661	Sec_SPI	0.973132	0.00315	0.019786	0.003932
15	P_histicola_F0411	PqqL protein (Escherichi coli)	Metallo	ME	M16	M16.A05	MER0390675	Sec_SPI	0.959843	0.000121	0.039576	0.00046
15	P_histicola_F0411	PqqL protein (Escherichi coli)	Metallo	ME	M16	M16.A05	MER0392783	Sec_SPI	0.964127	0.023677	0.001251	0.010945
15	P_histicola_F0411	methionyl aminopeptidase 1 (Escherichia-type)	Metallo	MG	M24	M24.001	MER0394257	OTHER	0.006948	0.004956	0.000839	0.987258
15	P_histicola_F0411	subfamily M24A unassign peptidases	Metallo	MG	M24	unassign	MER0395160	OTHER	0.003091	0.014289	0.000425	0.982194
15	P_histicola_F0411	family U32 unassign peptidases	Unassign	Unassign	U32	unassign	MER0403493	OTHER	0.358449	0.03487	0.056148	0.550534
15	P_histicola_F0411	MucD peptidase	Mixed	PA	S1	S01.453	MER0407155	Sec_SPI	0.984873	0.010179	0.003561	0.001387
15	P_histicola_F0411	subfamily C1A unassign peptidases	Cys	CA	C1	unassign	MER0428701	Sec_SPI	0.997127	0.000125	0.002448	0.0003
15	P_histicola_F0411	subfamily C1B unassign peptidases	Cys	CA	C1	unassign	MER0428702	Sec_SPII	0.000727	5.3e-05	0.999019	0.000201
15	P_histicola_F0411	TRP3 protein	Mixed	PC	C26	C26.959	MER0436539	OTHER	0.001905	0.000394	0.000167	0.997534
15	P_histicola_F0411	PG0026 peptidase (Porphyromonas-type)	Cys	CD	C25	C25.004	MER0436540	OTHER	0.044362	0.003369	0.005685	0.946584
15	P_histicola_F0411	carbamoyl-phosphate synthase (Homo sapiens-type)	Mixed	PC	C26	C26.951	MER0442504	OTHER	0.042312	0.001878	0.00609	0.94972
15	P_histicola_F0411	GMP synthase	Mixed	PC	C26	C26.957	MER0442524	OTHER	0.007356	0.000576	0.002322	0.989746
15	P_histicola_F0411	family C39 unassign peptidases	Cys	CA	C39	unassign	MER0446100	OTHER	0.014482	0.001174	0.021576	0.962768
15	P_histicola_F0411	imidazoleglycerol-phosphate synthase (Pyrococcus furiosus)	Mixed	PC	C26	C26.A32	MER0448905	OTHER	0.053435	0.000608	0.003769	0.942188
15	P_histicola_F0411	CTP synthetase	Mixed	PC	C26	C26.964	MER0449110	OTHER	0.084359	0.027462	0.015913	0.872266
15	P_histicola_F0411	family C44 non-peptidase homologs	Mixed	PB	C44	non-peptidase homolog	MER0456800	OTHER	0.003708	0.000466	0.000995	0.99483
15	P_histicola_F0411	family M12 unassign peptidases	Metallo	MA	M12	unassign	MER0467518	Sec_SPII	0.023106	4.9e-05	0.976398	0.000447
15	P_histicola_F0411	subfamily M16B unassign peptidases	Metallo	ME	M16	unassign	MER0470234	Sec_SPI	0.868597	0.003362	0.044189	0.083853
15	P_histicola_F0411	subfamily M23B unassign peptidases	Metallo	MO	M23	unassign	MER0479467	Sec_SPI	0.876535	0.006475	0.076186	0.040804
15	P_histicola_F0411	subfamily M24B unassign peptidases	Metallo	MG	M24	unassign	MER0482533	OTHER	0.011318	0.007976	0.001277	0.979429
15	P_histicola_F0411	subfamily M24B unassign peptidases	Metallo	MG	M24	unassign	MER0482534	OTHER	0.030183	0.048111	0.018362	0.903344
15	P_histicola_F0411	subfamily S9A unassign peptidases	Ser	SC	S9	unassign	MER0490702	Sec_SPI	0.908225	0.003073	0.081588	0.007113
15	P_histicola_F0411	family C56 non-peptidase homologs	Mixed	PC	C56	non-peptidase homolog	MER0730118	OTHER	0.019298	0.008398	0.001446	0.970859
15	P_histicola_F0411	subfamily M20F unassign peptidases	Metallo	MH	M20	unassign	MER0853696	OTHER	0.00965	0.017354	0.001604	0.971391
15	P_histicola_F0411	family M38 non-peptidase homologs	Metallo	MJ	M38	non-peptidase homolog	MER0865288	OTHER	0.048837	0.001143	0.027638	0.922382
15	P_histicola_F0411	family M49 unassign peptidases	Metallo	MA	M49	unassign	MER0878147	OTHER	0.004701	0.004965	0.000409	0.989924
15	P_histicola_F0411	family M42 non-peptidase homologs	Metallo	MH	M42	non-peptidase homolog	MER0879846	OTHER	0.003098	0.00336	0.000377	0.993165
15	P_histicola_F0411	subfamily M20A unassign peptidases	Metallo	MH	M20	unassign	MER0880116	OTHER	0.003098	0.00336	0.000377	0.993165
15	P_histicola_F0411	subfamily M48B unassign peptidases	Metallo	MA	M48	unassign	MER0886559	Sec_SPI	0.858932	0.000352	0.137744	0.002972
15	P_histicola_F0411	subfamily M50B unassign peptidases	Metallo	MM	M50	unassign	MER0892438	OTHER	0.011364	0.00065	0.003605	0.984381
15	P_histicola_F0411	family M56 unassign peptidases	Metallo	MA	M56	unassign	MER0933688	OTHER	0.008837	0.000413	0.006489	0.984261
15	P_histicola_F0411	family M79 unassign peptidases	Glu	G-	G5	unassign	MER0937972	OTHER	0.002789	0.000185	0.209754	0.787272
15	P_histicola_F0411	family M79 unassign peptidases	Glu	G-	G5	unassign	MER0938012	OTHER	0.008443	0.000318	0.0059	0.985339
15	P_histicola_F0411	family M79 unassign peptidases	Glu	G-	G5	unassign	MER0938406	OTHER	0.007581	0.000226	0.010118	0.982075
15	P_histicola_F0411	subfamily S8A non-peptidase homologs	Ser	SB	S8	non-peptidase homolog	MER0968061	Sec_SPI	0.81146	0.000362	0.168887	0.019291
15	P_histicola_F0411	subfamily S8A non-peptidase homologs	Ser	SB	S8	non-peptidase homolog	MER0969277	Sec_SPI	0.844779	0.001415	0.103428	0.050378
15	P_histicola_F0411	subfamily S8A unassign peptidases	Ser	SB	S8	unassign	MER0979743	Sec_SPII	0.005925	8e-05	0.99377	0.000225
15	P_histicola_F0411	subfamily S8A unassign peptidases	Ser	SB	S8	unassign	MER0980403	Sec_SPI	0.851605	0.001275	0.099329	0.047791
15	P_histicola_F0411	subfamily S8A unassign peptidases	Ser	SB	S8	unassign	MER0983312	Sec_SPI	0.493152	0.00358	0.480093	0.023175
15	P_histicola_F0411	subfamily S8A non-peptidase homologs	Ser	SB	S8	non-peptidase homolog	MER0986934	Sec_SPI	0.814861	0.000353	0.166686	0.0181
15	P_histicola_F0411	family S15 non-peptidase homologs	Ser	SC	S15	non-peptidase homolog	MER1026188	Sec_SPI	0.955879	0.000271	0.040914	0.002937
15	P_histicola_F0411	family S16 non-peptidase homologs	Ser	SJ	S16	non-peptidase homolog	MER1034083	OTHER	0.075474	0.001406	0.004798	0.918323
15	P_histicola_F0411	family S16 non-peptidase homologs	Ser	SJ	S16	non-peptidase homolog	MER1038106	OTHER	0.027136	0.003997	0.002077	0.96679
15	P_histicola_F0411	subfamily S41A non-peptidase homologs	Ser	SK	S41	non-peptidase homolog	MER1056959	Sec_SPII	0.023596	0.000309	0.971241	0.004854
15	P_histicola_F0411	subfamily S49A unassign non-peptidase homologs	Ser	SK	S49	non-peptidase homolog	MER1068012	OTHER	0.070636	0.149802	0.004247	0.775315
15	P_histicola_F0411	family S54 unassign peptidases	Ser	ST	S54	unassign	MER1079377	OTHER	0.00161	8.5e-05	0.002534	0.995771
15	P_histicola_F0411	family C10 unassign peptidases	Cys	CA	C10	unassign	MER1168664	Sec_SPI	0.609225	0.000208	0.389102	0.001465
15	P_histicola_F0411	family C10 unassign peptidases	Cys	CA	C10	unassign	MER1168882	Sec_SPI	0.767082	0.069067	0.098551	0.065299
15	P_histicola_F0411	family C10 unassign peptidases	Cys	CA	C10	unassign	MER1169202	Sec_SPII	0.207368	0.000491	0.790971	0.00117
15	P_histicola_F0411	family C10 unassign peptidases	Cys	CA	C10	unassign	MER1169215	Sec_SPI	0.851035	0.005614	0.085725	0.057625
15	P_histicola_F0411	family C10 unassign peptidases	Cys	CA	C10	unassign	MER1169292	Sec_SPI	0.609225	0.000208	0.389102	0.001465
15	P_histicola_F0411	subfamily S9B unassign peptidases	Ser	SC	S9	unassign	MER1298205	nil	nil	nil	nil	nil
16	P_intermedia_17	subfamily S8A unassign peptidases	Ser	SB	S8	unassign	MER0016981	OTHER	0.003706	0.002882	0.000299	0.993113
16	P_intermedia_17	dipeptidyl-peptidase 4 (bacteria-type 2)	Ser	SC	S9	S09.013	MER0055151	Sec_SPI	0.99825	0.000136	0.001218	0.000396
16	P_intermedia_17	interpain A	Cys	CA	C10	C10.004	MER0107328	OTHER	0.404722	0.024831	0.003323	0.567124
16	P_intermedia_17	family A8 unassign peptidases	Asp	AC	A8	unassign	MER0250452	OTHER	0.207661	0.000368	0.01445	0.777521
16	P_intermedia_17	family M6 unassign peptidases	Metallo	MA	M6	unassign	MER0288019	Sec_SPI	0.997068	0.000292	0.002326	0.000315
16	P_intermedia_17	family M6 unassign peptidases	Metallo	MA	M6	unassign	MER0288030	Sec_SPI	0.978138	0.000522	0.00856	0.01278
16	P_intermedia_17	Zmp1 peptidase (Mycobacterium-type)	Metallo	MA	M13	M13.009	MER0289144	Sec_SPI	0.995537	0.000148	0.00392	0.000395
16	P_intermedia_17	family C10 unassign peptidases	Cys	CA	C10	unassign	MER0291531	Sec_SPI	0.997265	0.000306	0.001902	0.000528
16	P_intermedia_17	interpain A	Cys	CA	C10	C10.004	MER0291545	Sec_SPI	0.82255	0.000321	0.165101	0.012028
16	P_intermedia_17	subfamily C1B unassign peptidases	Cys	CA	C1	unassign	MER0293476	OTHER	0.422371	0.010551	0.118504	0.448574
16	P_intermedia_17	subfamily S49B unassign peptidases	Ser	SK	S49	unassign	MER0300537	OTHER	0.003701	0.000295	0.005914	0.99009
16	P_intermedia_17	peptidase T	Metallo	MH	M20	M20.003	MER0303363	OTHER	0.005401	0.001742	0.001236	0.991621
16	P_intermedia_17	Pep581 peptidase	Metallo	MH	M20	M20.012	MER0303724	OTHER	0.004826	0.001324	0.001002	0.992848
16	P_intermedia_17	Pep581 peptidase	Metallo	MH	M20	M20.012	MER0303734	OTHER	0.017268	0.003311	0.002304	0.977117
16	P_intermedia_17	family M64 unassign peptidases	Metallo	MA	M64	unassign	MER0310626	Sec_SPI	0.971924	0.002653	0.005194	0.020229
16	P_intermedia_17	dipeptidyl-peptidase 7 (Porphyromonas gingivalis-type)	Mixed	PA	S46	S46.001	MER0312631	Sec_SPI	0.998411	0.000116	0.001298	0.000175
16	P_intermedia_17	dipeptidase A	Mixed	PB	C69	C69.001	MER0313731	OTHER	0.01577	0.001517	0.004065	0.978647
16	P_intermedia_17	family S51 unassign peptidases	Mixed	PC	S51	unassign	MER0314221	nil	nil	nil	nil	nil
16	P_intermedia_17	subfamily S8A unassign peptidases	Ser	SB	S8	unassign	MER0324777	OTHER	0.003475	0.002852	0.000352	0.993321
16	P_intermedia_17	subfamily S8A unassign peptidases	Ser	SB	S8	unassign	MER0324793	OTHER	0.014937	0.003739	0.00057	0.980754
16	P_intermedia_17	collagenase (Porphyromonas-type)	Unassign	Unassign	U32	U32.001	MER0325439	OTHER	0.057044	0.413886	0.001216	0.527854
16	P_intermedia_17	family U32 unassign peptidases	Unassign	Unassign	U32	unassign	MER0325729	OTHER	0.044548	0.04808	0.014001	0.893372
16	P_intermedia_17	subfamily S9A unassign peptidases	Ser	SC	S9	unassign	MER0325862	Sec_SPI	0.964517	0.000369	0.034262	0.000852
16	P_intermedia_17	subfamily S9C unassign peptidases	Ser	SC	S9	unassign	MER0326650	Sec_SPI	0.998105	0.000624	0.000733	0.000538
16	P_intermedia_17	subfamily S26A unassign peptidases	Ser	SF	S26	unassign	MER0333796	OTHER	0.000427	0.000268	0.001548	0.997757
16	P_intermedia_17	subfamily S41A unassign peptidases	Ser	SK	S41	unassign	MER0338059	OTHER	0.120429	0.000407	0.030968	0.848196
16	P_intermedia_17	peptidyl-dipeptidase Dcp	Metallo	MA	M3	M03.005	MER0338239	OTHER	0.002194	0.001047	0.000562	0.996197
16	P_intermedia_17	subfamily S41A unassign peptidases	Ser	SK	S41	unassign	MER0338366	Sec_SPI	0.971816	0.000452	0.021302	0.00643
16	P_intermedia_17	Zmp1 peptidase (Mycobacterium-type)	Metallo	MA	M13	M13.009	MER0338526	OTHER	0.266304	0.009833	0.042908	0.680955
16	P_intermedia_17	family M19 unassign peptidases	Metallo	MJ	M19	unassign	MER0341342	OTHER	0.011947	0.000942	0.00116	0.985951
16	P_intermedia_17	subfamily M3A unassign peptidases	Metallo	MA	M3	unassign	MER0343244	Sec_SPI	0.815722	0.004357	0.177179	0.002741
16	P_intermedia_17	family S13 unassign peptidases	Ser	SE	S13	unassign	MER0356681	Sec_SPI	0.997585	0.00028	0.001403	0.000733
16	P_intermedia_17	peptidase Clp (type 1)	Ser	SK	S14	S14.001	MER0358655	OTHER	0.00243	0.001463	0.000585	0.995523
16	P_intermedia_17	family S16 unassign peptidases	Ser	SJ	S16	unassign	MER0360839	OTHER	0.002892	0.004062	0.000388	0.992658
16	P_intermedia_17	family M41 unassign peptidases	Metallo	MA	M41	unassign	MER0363401	OTHER	0.411396	0.002879	0.135997	0.449728
16	P_intermedia_17	family A8 non-peptidase homologs	Asp	AC	A8	non-peptidase homolog	MER0369659	OTHER	0.207661	0.000368	0.01445	0.777521
16	P_intermedia_17	family C56 non-peptidase homologs	Mixed	PC	C56	non-peptidase homolog	MER0385387	OTHER	0.00198	0.001474	0.000208	0.996339
16	P_intermedia_17	subfamily M15D unassign peptidases	Metallo	MD	M15	unassign	MER0386380	Sec_SPI	0.612682	0.002997	0.169053	0.215268
16	P_intermedia_17	family C69 unassign peptidases	Mixed	PB	C69	unassign	MER0386728	Sec_SPI	0.72464	0.00012	0.274852	0.000389
16	P_intermedia_17	PqqL protein (Escherichi coli)	Metallo	ME	M16	M16.A05	MER0390550	Sec_SPI	0.990753	0.000117	0.008682	0.000448
16	P_intermedia_17	subfamily M16B unassign peptidases	Metallo	ME	M16	unassign	MER0391075	OTHER	0.147805	0.008083	0.086067	0.758045
16	P_intermedia_17	PqqL protein (Escherichi coli)	Metallo	ME	M16	M16.A05	MER0391117	Sec_SPI	0.826718	0.001522	0.05739	0.114371
16	P_intermedia_17	subfamily M16A non-peptidase homologs	Metallo	ME	M16	non-peptidase homolog	MER0391198	Sec_SPI	0.91191	0.001255	0.053542	0.033292
16	P_intermedia_17	PqqL protein (Escherichi coli)	Metallo	ME	M16	M16.A05	MER0391835	Sec_SPI	0.782913	0.00037	0.215219	0.001498
16	P_intermedia_17	methionyl aminopeptidase 1 (Escherichia-type)	Metallo	MG	M24	M24.001	MER0394340	OTHER	0.009817	0.014272	0.001574	0.974337
16	P_intermedia_17	MucD peptidase	Mixed	PA	S1	S01.453	MER0407727	Sec_SPI	0.942129	0.017056	0.025756	0.01506
16	P_intermedia_17	family S12 unassign peptidases	Ser	SE	S12	unassign	MER0421829	Sec_SPII	0.007407	0.000187	0.953009	0.039397
16	P_intermedia_17	subfamily C1B unassign peptidases	Cys	CA	C1	unassign	MER0428477	OTHER	0.0038	0.008168	0.000342	0.98769
16	P_intermedia_17	subfamily C1A unassign peptidases	Cys	CA	C1	unassign	MER0428478	Sec_SPI	0.995141	0.000166	0.004448	0.000244
16	P_intermedia_17	PG0026 peptidase (Porphyromonas-type)	Cys	CD	C25	C25.004	MER0435914	Sec_SPI	0.987083	0.000186	0.011543	0.001188
16	P_intermedia_17	aminodeoxychorismate synthase, subunit II	Mixed	PC	C26	C26.955	MER0435915	OTHER	0.001442	0.003825	0.000201	0.994533
16	P_intermedia_17	carbamoyl-phosphate synthase (Homo sapiens-type)	Mixed	PC	C26	C26.951	MER0441979	OTHER	0.024969	0.000906	0.003824	0.970301
16	P_intermedia_17	GMP synthase	Mixed	PC	C26	C26.957	MER0443201	OTHER	0.008812	0.000477	0.002236	0.988475
16	P_intermedia_17	CTP synthetase	Mixed	PC	C26	C26.964	MER0447319	OTHER	0.11271	0.030075	0.024273	0.832942
16	P_intermedia_17	family C44 non-peptidase homologs	Mixed	PB	C44	non-peptidase homolog	MER0455809	OTHER	0.006389	0.000947	0.001848	0.990817
16	P_intermedia_17	subfamily M20C unassign peptidases	Metallo	MH	M20	unassign	MER0473049	OTHER	0.004227	0.000294	0.002381	0.993099
16	P_intermedia_17	DNA repair protein RadA (Escherichia coli)	Ser	SJ	S16	S16.A04	MER0478378	OTHER	0.03369	0.001371	0.00788	0.957059
16	P_intermedia_17	subfamily M23B non-peptidase homologs	Metallo	MO	M23	non-peptidase homolog	MER0480072	Sec_SPII	0.184569	0.000121	0.814135	0.001175
16	P_intermedia_17	subfamily M24B unassign peptidases	Metallo	MG	M24	unassign	MER0481098	OTHER	0.018389	0.006549	0.004055	0.971007
16	P_intermedia_17	subfamily M24B unassign peptidases	Metallo	MG	M24	unassign	MER0481861	OTHER	0.011772	0.002692	0.001431	0.984105
16	P_intermedia_17	subfamily S9A unassign peptidases	Ser	SC	S9	unassign	MER0489528	Sec_SPI	0.989939	0.007005	0.002165	0.000891
16	P_intermedia_17	family C25 unassign peptidases	Cys	CD	C25	unassign	MER0576382	Sec_SPI	0.942103	0.000178	0.028194	0.029524
16	P_intermedia_17	family C13 unassign peptidases	Cys	CD	C13	unassign	MER0648835	Sec_SPI	0.980356	0.000334	0.018135	0.001175
16	P_intermedia_17	family C39 non-peptidase homologs	Cys	CA	C39	non-peptidase homolog	MER0714943	OTHER	0.034898	0.004008	0.002999	0.958095
16	P_intermedia_17	family C39 non-peptidase homologs	Cys	CA	C39	non-peptidase homolog	MER0716672	OTHER	0.014905	0.000692	0.00391	0.980493
16	P_intermedia_17	bacteriocin-processing peptidase	Cys	CA	C39	C39.001	MER0716953	OTHER	0.023527	0.001688	0.007612	0.967173
16	P_intermedia_17	subfamily M20F unassign peptidases	Metallo	MH	M20	unassign	MER0853784	OTHER	0.01202	0.008642	0.00126	0.978078
16	P_intermedia_17	subfamily M20F unassign peptidases	Metallo	MH	M20	unassign	MER0854017	OTHER	0.00666	0.006313	0.000682	0.986345
16	P_intermedia_17	family M38 non-peptidase homologs	Metallo	MJ	M38	non-peptidase homolog	MER0862039	OTHER	0.149441	0.001969	0.102465	0.746125
16	P_intermedia_17	family M49 unassign peptidases	Metallo	MA	M49	unassign	MER0886704	OTHER	0.003152	0.001561	0.000318	0.994968
16	P_intermedia_17	subfamily M48B unassign peptidases	Metallo	MA	M48	unassign	MER0886942	OTHER	0.132787	0.048909	0.00457	0.813735
16	P_intermedia_17	subfamily M50B unassign peptidases	Metallo	MM	M50	unassign	MER0891696	OTHER	0.015331	0.00087	0.003531	0.980268
16	P_intermedia_17	subfamily M50B non-peptidase homologs	Metallo	MM	M50	non-peptidase homolog	MER0894709	OTHER	0.004146	0.000571	0.001112	0.994171
16	P_intermedia_17	family M61 non-peptidase homologs	Metallo	MA	M61	non-peptidase homolog	MER0902041	OTHER	0.120429	0.000407	0.030968	0.848196
16	P_intermedia_17	family C56 non-peptidase homologs	Mixed	PC	C56	non-peptidase homolog	MER0908887	OTHER	0.063525	0.004717	0.006413	0.925344
16	P_intermedia_17	family M56 unassign peptidases	Metallo	MA	M56	unassign	MER0934265	OTHER	0.00282	0.00034	0.003011	0.993829
16	P_intermedia_17	family M79 unassign peptidases	Glu	G-	G5	unassign	MER0935379	OTHER	0.000704	0.000175	0.00077	0.998351
16	P_intermedia_17	subfamily S8A unassign peptidases	Ser	SB	S8	unassign	MER0969526	Sec_SPII	0.014459	0.00011	0.985138	0.000293
16	P_intermedia_17	subfamily S8A non-peptidase homologs	Ser	SB	S8	non-peptidase homolog	MER0970823	OTHER	0.025432	0.005692	0.005875	0.963
16	P_intermedia_17	subfamily S8A unassign peptidases	Ser	SB	S8	unassign	MER0973294	OTHER	0.01065	0.00342	0.000522	0.985408
16	P_intermedia_17	subfamily S8A non-peptidase homologs	Ser	SB	S8	non-peptidase homolog	MER0975963	Sec_SPI	0.797092	0.00018	0.198239	0.004489
16	P_intermedia_17	subfamily S8A unassign peptidases	Ser	SB	S8	unassign	MER0977292	OTHER	0.006468	0.002148	0.000908	0.990476
16	P_intermedia_17	subfamily S8A unassign peptidases	Ser	SB	S8	unassign	MER0978955	Sec_SPI	0.820192	0.000275	0.148112	0.031421
16	P_intermedia_17	subfamily S8A non-peptidase homologs	Ser	SB	S8	non-peptidase homolog	MER0984285	Sec_SPI	0.850236	0.000651	0.140973	0.00814
16	P_intermedia_17	subfamily S8A unassign peptidases	Ser	SB	S8	unassign	MER0984327	Sec_SPI	0.774185	0.000794	0.204965	0.020057
16	P_intermedia_17	family S9 unassign peptidases	Ser	SC	S9	unassign	MER1019986	Sec_SPI	0.529697	0.00567	0.008907	0.455727
16	P_intermedia_17	family S15 non-peptidase homologs	Ser	SC	S15	non-peptidase homolog	MER1021052	Sec_SPI	0.529697	0.00567	0.008907	0.455727
16	P_intermedia_17	family S16 non-peptidase homologs	Ser	SJ	S16	non-peptidase homolog	MER1039686	OTHER	0.016818	0.00161	0.001719	0.979853
16	P_intermedia_17	subfamily S41A non-peptidase homologs	Ser	SK	S41	non-peptidase homolog	MER1051090	Sec_SPII	0.001871	5.2e-05	0.997299	0.000778
16	P_intermedia_17	subfamily S41A non-peptidase homologs	Ser	SK	S41	non-peptidase homolog	MER1056095	OTHER	0.109738	0.000322	0.016551	0.873388
16	P_intermedia_17	subfamily S41A non-peptidase homologs	Ser	SK	S41	non-peptidase homolog	MER1057367	OTHER	0.117271	0.000314	0.015533	0.866882
16	P_intermedia_17	subfamily S41A non-peptidase homologs	Ser	SK	S41	non-peptidase homolog	MER1057485	Sec_SPII	0.001715	4.7e-05	0.997615	0.000622
16	P_intermedia_17	subfamily S41A unassign peptidases	Ser	SK	S41	unassign	MER1059109	Sec_SPI	0.996029	0.000182	0.003368	0.000421
16	P_intermedia_17	family S54 unassign peptidases	Ser	ST	S54	unassign	MER1077056	OTHER	0.00177	9.7e-05	0.020255	0.977878
16	P_intermedia_17	subfamily C1B unassign peptidases	Cys	CA	C1	unassign	MER1166866	Sec_SPI	0.931714	0.000352	0.065954	0.001979
16	P_intermedia_17	family C10 unassign peptidases	Cys	CA	C10	unassign	MER1168830	OTHER	0.287098	0.039279	0.032544	0.64108
16	P_intermedia_17	family C10 unassign peptidases	Cys	CA	C10	unassign	MER1168846	Sec_SPI	0.991653	0.000672	0.005771	0.001904
16	P_intermedia_17	family C10 unassign peptidases	Cys	CA	C10	unassign	MER1168908	Sec_SPI	0.971158	0.003626	0.010693	0.014524
16	P_intermedia_17	family M13 unassign peptidases	Metallo	MA	M13	unassign	MER1226915	Sec_SPI	0.951266	0.002178	0.02857	0.017986
16	P_intermedia_17	subfamily M20C unassign peptidases	Metallo	MH	M20	unassign	MER1236820	nil	nil	nil	nil	nil
16	P_intermedia_17	subfamily M28F non-peptidase homologs	Metallo	MH	M28	non-peptidase homolog	MER1255632	nil	nil	nil	nil	nil
16	P_intermedia_17	subfamily S8A non-peptidase homologs	Ser	SB	S8	non-peptidase homolog	MER1279860	nil	nil	nil	nil	nil
16	P_intermedia_17	subfamily S8A unassign peptidases	Ser	SB	S8	unassign	MER1281303	nil	nil	nil	nil	nil
16	P_intermedia_17	subfamily S8A non-peptidase homologs	Ser	SB	S8	non-peptidase homolog	MER1281490	nil	nil	nil	nil	nil
16	P_intermedia_17	subfamily S8A non-peptidase homologs	Ser	SB	S8	non-peptidase homolog	MER1281509	nil	nil	nil	nil	nil
16	P_intermedia_17	subfamily S8A non-peptidase homologs	Ser	SB	S8	non-peptidase homolog	MER1281638	nil	nil	nil	nil	nil
16	P_intermedia_17	subfamily S8A unassign peptidases	Ser	SB	S8	unassign	MER1281706	nil	nil	nil	nil	nil
16	P_intermedia_17	subfamily S8A unassign peptidases	Ser	SB	S8	unassign	MER1281755	OTHER	0.005586	0.00942	0.000527	0.984467
16	P_intermedia_17	subfamily S8A non-peptidase homologs	Ser	SB	S8	non-peptidase homolog	MER1281815	nil	nil	nil	nil	nil
16	P_intermedia_17	subfamily S8B unassign peptidases	Ser	SB	S8	unassign	MER1290002	nil	nil	nil	nil	nil
16	P_intermedia_17	subfamily S8B non-peptidase homologs	Ser	SB	S8	non-peptidase homolog	MER1290177	nil	nil	nil	nil	nil
16	P_intermedia_17	subfamily S8B unassign peptidases	Ser	SB	S8	unassign	MER1290580	nil	nil	nil	nil	nil
16	P_intermedia_17	subfamily S8B unassign peptidases	Ser	SB	S8	unassign	MER1290893	nil	nil	nil	nil	nil
17	P_maculosa_OT289	family A8 unassign peptidases	Asp	AC	A8	unassign	MER0184895	OTHER	0.004046	0.000189	0.001424	0.994342
17	P_maculosa_OT289	family M6 unassign peptidases	Metallo	MA	M6	unassign	MER0288011	Sec_SPI	0.982007	0.000211	0.017306	0.000477
17	P_maculosa_OT289	Zmp1 peptidase (Mycobacterium-type)	Metallo	MA	M13	M13.009	MER0289220	OTHER	0.167884	0.002929	0.043814	0.785374
17	P_maculosa_OT289	family M19 unassign peptidases	Metallo	MJ	M19	unassign	MER0290505	OTHER	0.003633	0.002742	0.000279	0.993346
17	P_maculosa_OT289	family C10 unassign peptidases	Cys	CA	C10	unassign	MER0291521	Sec_SPI	0.972594	0.000483	0.023268	0.003655
17	P_maculosa_OT289	family C10 unassign peptidases	Cys	CA	C10	unassign	MER0291556	Sec_SPI	0.93675	0.012676	0.002112	0.048463
17	P_maculosa_OT289	subfamily S49B unassign peptidases	Ser	SK	S49	unassign	MER0300958	OTHER	0.02191	0.00185	0.052636	0.923604
17	P_maculosa_OT289	peptidase T	Metallo	MH	M20	M20.003	MER0303387	OTHER	0.008288	0.003472	0.007614	0.980625
17	P_maculosa_OT289	Pep581 peptidase	Metallo	MH	M20	M20.012	MER0303700	OTHER	0.001701	0.000597	0.000383	0.997319
17	P_maculosa_OT289	Pep581 peptidase	Metallo	MH	M20	M20.012	MER0303731	OTHER	0.004128	0.002239	0.00122	0.992413
17	P_maculosa_OT289	dipeptidyl-peptidase 7 (Porphyromonas gingivalis-type)	Mixed	PA	S46	S46.001	MER0312637	OTHER	0.333961	0.003314	0.007971	0.654754
17	P_maculosa_OT289	family S51 unassign peptidases	Mixed	PC	S51	unassign	MER0314214	OTHER	0.112039	0.002511	0.015944	0.869506
17	P_maculosa_OT289	collagenase (Porphyromonas-type)	Unassign	Unassign	U32	U32.001	MER0325424	OTHER	0.012508	0.029674	0.001382	0.956436
17	P_maculosa_OT289	dipeptidyl-peptidase 4 (bacteria-type 2)	Ser	SC	S9	S09.013	MER0326301	Sec_SPI	0.98574	9.6e-05	0.013783	0.000382
17	P_maculosa_OT289	dipeptidyl-peptidase 5 (Porphyromonas sp.)	Ser	SC	S9	S09.075	MER0326789	OTHER	0.310284	0.025973	0.006599	0.657144
17	P_maculosa_OT289	subfamily S26A unassign peptidases	Ser	SF	S26	unassign	MER0333692	OTHER	0.000315	0.000215	0.015233	0.984237
17	P_maculosa_OT289	subfamily M3A unassign peptidases	Metallo	MA	M3	unassign	MER0335325	OTHER	0.002631	0.001232	0.000468	0.995669
17	P_maculosa_OT289	subfamily S41A unassign peptidases	Ser	SK	S41	unassign	MER0337268	OTHER	0.025563	0.000432	0.005081	0.968924
17	P_maculosa_OT289	subfamily S41A unassign peptidases	Ser	SK	S41	unassign	MER0337938	Sec_SPI	0.9919	0.000262	0.007444	0.000393
17	P_maculosa_OT289	subfamily S41A unassign peptidases	Ser	SK	S41	unassign	MER0338287	Sec_SPI	0.501272	0.036871	0.015955	0.445902
17	P_maculosa_OT289	subfamily M3A unassign peptidases	Metallo	MA	M3	unassign	MER0344716	Sec_SPI	0.834025	0.019448	0.097337	0.049191
17	P_maculosa_OT289	subfamily M48A unassign peptidases	Metallo	MA	M48	unassign	MER0349007	OTHER	0.001532	0.000192	0.001322	0.996955
17	P_maculosa_OT289	family S13 unassign peptidases	Ser	SE	S13	unassign	MER0356724	Sec_SPI	0.884021	0.001364	0.013106	0.101508
17	P_maculosa_OT289	family S13 unassign peptidases	Ser	SE	S13	unassign	MER0356950	Sec_SPII	0.000866	0.000211	0.998494	0.00043
17	P_maculosa_OT289	peptidase Clp (type 1)	Ser	SK	S14	S14.001	MER0358819	OTHER	0.006822	0.001401	0.000562	0.991215
17	P_maculosa_OT289	family S16 unassign peptidases	Ser	SJ	S16	unassign	MER0360890	OTHER	0.005081	0.002109	0.000693	0.992116
17	P_maculosa_OT289	family M41 unassign peptidases	Metallo	MA	M41	unassign	MER0363116	OTHER	0.101638	0.005615	0.021481	0.871265
17	P_maculosa_OT289	BT3549 putative peptidase	Metallo	MH	M20	M20.016	MER0370002	OTHER	0.007038	0.004629	0.000587	0.987746
17	P_maculosa_OT289	family C56 non-peptidase homologs	Mixed	PC	C56	non-peptidase homolog	MER0385596	OTHER	0.004895	0.011884	0.000216	0.983006
17	P_maculosa_OT289	subfamily M15D unassign peptidases	Metallo	MD	M15	unassign	MER0386337	Sec_SPI	0.468971	0.151008	0.020843	0.359178
17	P_maculosa_OT289	family C69 unassign peptidases	Mixed	PB	C69	unassign	MER0386690	Sec_SPII	0.260196	0.000271	0.734354	0.005179
17	P_maculosa_OT289	subfamily M23B unassign peptidases	Metallo	MO	M23	unassign	MER0388650	Sec_SPI	0.761288	0.008034	0.028432	0.202246
17	P_maculosa_OT289	subfamily M23B unassign peptidases	Metallo	MO	M23	unassign	MER0389016	Sec_SPI	0.989104	0.005992	0.001698	0.003206
17	P_maculosa_OT289	subfamily M23B unassign peptidases	Metallo	MO	M23	unassign	MER0389357	Sec_SPI	0.936061	0.003193	0.048757	0.011989
17	P_maculosa_OT289	PqqL protein (Escherichi coli)	Metallo	ME	M16	M16.A05	MER0390580	Sec_SPI	0.991657	7.2e-05	0.008094	0.000176
17	P_maculosa_OT289	subfamily M16B unassign peptidases	Metallo	ME	M16	unassign	MER0390875	Sec_SPI	0.945462	0.011586	0.032351	0.010601
17	P_maculosa_OT289	subfamily M16B unassign peptidases	Metallo	ME	M16	unassign	MER0391486	OTHER	0.084081	0.002308	0.024813	0.888798
17	P_maculosa_OT289	subfamily M16B unassign peptidases	Metallo	ME	M16	unassign	MER0392432	Sec_SPI	0.975582	0.000186	0.023092	0.00114
17	P_maculosa_OT289	methionyl aminopeptidase 1 (Escherichia-type)	Metallo	MG	M24	M24.001	MER0394253	OTHER	0.021724	0.003119	0.002754	0.972402
17	P_maculosa_OT289	subfamily M24A unassign peptidases	Metallo	MG	M24	unassign	MER0395100	OTHER	0.070931	0.010731	0.014435	0.903903
17	P_maculosa_OT289	collagenase (Salmonella-type)	Unassign	Unassign	U32	U32.003	MER0403568	OTHER	0.030611	0.013658	0.005727	0.950004
17	P_maculosa_OT289	MucD peptidase	Mixed	PA	S1	S01.453	MER0407388	Sec_SPI	0.981866	0.002792	0.01427	0.001072
17	P_maculosa_OT289	subfamily C1A unassign peptidases	Cys	CA	C1	unassign	MER0428724	Sec_SPI	0.992349	0.000119	0.007163	0.000369
17	P_maculosa_OT289	subfamily C1A unassign peptidases	Cys	CA	C1	unassign	MER0428725	Sec_SPII	0.012794	0.000168	0.986822	0.000216
17	P_maculosa_OT289	subfamily C1A unassign peptidases	Cys	CA	C1	unassign	MER0428726	Sec_SPI	0.945067	0.001038	0.048817	0.005078
17	P_maculosa_OT289	PG0026 peptidase (Porphyromonas-type)	Cys	CD	C25	C25.004	MER0436608	Sec_SPI	0.537681	0.001953	0.04015	0.420216
17	P_maculosa_OT289	family C26 unassign peptidases	Mixed	PC	C26	unassign	MER0442405	OTHER	0.042424	0.003228	0.007522	0.946826
17	P_maculosa_OT289	GMP synthase	Mixed	PC	C26	C26.957	MER0443007	OTHER	0.006256	0.000524	0.001752	0.991468
17	P_maculosa_OT289	imidazole glycerol phosphate synthase subunit HisH	Mixed	PC	C26	C26.965	MER0444362	OTHER	0.004021	0.000821	0.000647	0.994511
17	P_maculosa_OT289	CTP synthetase	Mixed	PC	C26	C26.964	MER0449030	OTHER	0.127783	0.035288	0.012943	0.823986
17	P_maculosa_OT289	family C44 non-peptidase homologs	Mixed	PB	C44	non-peptidase homolog	MER0456921	OTHER	0.005145	0.000726	0.001396	0.992733
17	P_maculosa_OT289	subfamily M14B non-peptidase homologs	Metallo	MC	M14	non-peptidase homolog	MER0469372	Sec_SPI	0.947276	0.00023	0.051547	0.000946
17	P_maculosa_OT289	subfamily M16B unassign peptidases	Metallo	ME	M16	unassign	MER0470122	Sec_SPI	0.981182	0.00026	0.017999	0.00056
17	P_maculosa_OT289	DNA repair protein RadA (Escherichia coli)	Ser	SJ	S16	S16.A04	MER0475356	OTHER	0.007881	0.00083	0.002549	0.988741
17	P_maculosa_OT289	subfamily M24B unassign peptidases	Metallo	MG	M24	unassign	MER0482621	OTHER	0.010854	0.004547	0.003617	0.980981
17	P_maculosa_OT289	subfamily M24B unassign peptidases	Metallo	MG	M24	unassign	MER0482622	OTHER	0.016569	0.011805	0.001503	0.970123
17	P_maculosa_OT289	subfamily S9A unassign peptidases	Ser	SC	S9	unassign	MER0490839	OTHER	0.063688	0.000736	0.00399	0.931586
17	P_maculosa_OT289	family S15 unassign peptidases	Ser	SC	S15	unassign	MER0490842	Sec_SPI	0.900159	0.001126	0.024983	0.073731
17	P_maculosa_OT289	family C56 non-peptidase homologs	Mixed	PC	C56	non-peptidase homolog	MER0733492	OTHER	0.019067	0.008667	0.001424	0.970842
17	P_maculosa_OT289	family M38 unassign peptidases	Metallo	MJ	M38	unassign	MER0868302	OTHER	0.019894	0.003661	0.007697	0.968748
17	P_maculosa_OT289	family M38 non-peptidase homologs	Metallo	MJ	M38	non-peptidase homolog	MER0869266	OTHER	0.005283	0.000615	0.001228	0.992874
17	P_maculosa_OT289	subfamily M48B unassign peptidases	Metallo	MA	M48	unassign	MER0888406	Sec_SPI	0.995304	0.000212	0.004127	0.000358
17	P_maculosa_OT289	family M49 unassign peptidases	Metallo	MA	M49	unassign	MER0889797	OTHER	0.001681	0.001309	0.000488	0.996522
17	P_maculosa_OT289	subfamily M50B unassign peptidases	Metallo	MM	M50	unassign	MER0896645	OTHER	0.010231	0.000385	0.002422	0.986962
17	P_maculosa_OT289	family M79 unassign peptidases	Glu	G-	G5	unassign	MER0937023	OTHER	0.000547	8.3e-05	0.000924	0.998445
17	P_maculosa_OT289	subfamily S8A unassign peptidases	Ser	SB	S8	unassign	MER0964720	Sec_SPI	0.815327	0.00033	0.182552	0.001791
17	P_maculosa_OT289	family S16 non-peptidase homologs	Ser	SJ	S16	non-peptidase homolog	MER1035741	OTHER	0.027302	0.000854	0.003858	0.967987
17	P_maculosa_OT289	subfamily S41A non-peptidase homologs	Ser	SK	S41	non-peptidase homolog	MER1057543	Sec_SPII	0.003333	9.1e-05	0.996071	0.000505
17	P_maculosa_OT289	family S54 unassign peptidases	Ser	ST	S54	unassign	MER1078922	OTHER	0.096608	0.002311	0.010663	0.890419
17	P_maculosa_OT289	subfamily M3A unassign peptidases	Metallo	MA	M3	unassign	MER1186737	OTHER	0.002395	0.001082	0.000407	0.996115
17	P_maculosa_OT289	family M19 unassign peptidases	Metallo	MJ	M19	unassign	MER1205407	nil	nil	nil	nil	nil
17	P_maculosa_OT289	family M13 unassign peptidases	Metallo	MA	M13	unassign	MER1226993	Sec_SPI	0.827169	0.000512	0.1517	0.02062
17	P_maculosa_OT289	subfamily M20C unassign peptidases	Metallo	MH	M20	unassign	MER1237321	nil	nil	nil	nil	nil
18	P_marshii_DSM16973	BACCAC_01431 g.p. (Bacteroides caccae) and similar	Metallo	MA	M93	M93.001	MER0112795	Sec_SPII	0.005703	4.1e-05	0.994078	0.000179
18	P_marshii_DSM16973	family A8 unassign peptidases	Asp	AC	A8	unassign	MER0190074	OTHER	0.010391	0.000218	0.001771	0.98762
18	P_marshii_DSM16973	Pep581 peptidase	Metallo	MH	M20	M20.012	MER0229951	OTHER	0.004713	0.001116	0.000887	0.993284
18	P_marshii_DSM16973	subfamily C1B unassign peptidases	Cys	CA	C1	unassign	MER0232875	Sec_SPII	0.396965	0.000324	0.598752	0.00396
18	P_marshii_DSM16973	subfamily S9A unassign peptidases	Ser	SC	S9	unassign	MER0238849	Sec_SPI	0.907059	0.001082	0.059644	0.032215
18	P_marshii_DSM16973	family C10 unassign peptidases	Cys	CA	C10	unassign	MER0279067	Sec_SPI	0.474097	0.061934	0.025568	0.438401
18	P_marshii_DSM16973	family C69 unassign peptidases	Mixed	PB	C69	unassign	MER0279720	Sec_SPI	0.542914	0.000142	0.456639	0.000305
18	P_marshii_DSM16973	family M6 unassign peptidases	Metallo	MA	M6	unassign	MER0288016	Sec_SPI	0.997276	0.000226	0.002218	0.00028
18	P_marshii_DSM16973	family M6 unassign peptidases	Metallo	MA	M6	unassign	MER0288051	OTHER	0.007331	0.00814	0.001037	0.983492
18	P_marshii_DSM16973	family C26 unassign peptidases	Mixed	PC	C26	unassign	MER0290483	OTHER	0.010831	0.001786	0.000941	0.986442
18	P_marshii_DSM16973	family C10 unassign peptidases	Cys	CA	C10	unassign	MER0291523	Sec_SPI	0.964539	0.000334	0.033234	0.001893
18	P_marshii_DSM16973	family C10 unassign peptidases	Cys	CA	C10	unassign	MER0291528	Sec_SPI	0.98293	0.000595	0.011456	0.00502
18	P_marshii_DSM16973	subfamily S49B unassign peptidases	Ser	SK	S49	unassign	MER0300479	OTHER	0.012713	0.001385	0.00975	0.976151
18	P_marshii_DSM16973	dipeptidyl-peptidase IIIB (Bacteroides thetaiotaomicron-type)	Metallo	MA	M49	M49.003	MER0302088	OTHER	0.001563	0.001445	0.000257	0.996734
18	P_marshii_DSM16973	family C39 non-peptidase homologs	Cys	CA	C39	non-peptidase homolog	MER0302469	OTHER	0.014734	0.001466	0.001785	0.982014
18	P_marshii_DSM16973	bacteriocin-processing peptidase	Cys	CA	C39	C39.001	MER0302556	OTHER	0.006906	0.003412	0.001504	0.988177
18	P_marshii_DSM16973	peptidase T	Metallo	MH	M20	M20.003	MER0303272	OTHER	0.003735	0.002117	0.000681	0.993466
18	P_marshii_DSM16973	Pep581 peptidase	Metallo	MH	M20	M20.012	MER0303664	OTHER	0.00221	0.002569	0.000808	0.994413
18	P_marshii_DSM16973	dipeptidyl-peptidase 7 (Porphyromonas gingivalis-type)	Mixed	PA	S46	S46.001	MER0312674	Sec_SPI	0.98661	0.000108	0.013027	0.000254
18	P_marshii_DSM16973	family S51 unassign peptidases	Mixed	PC	S51	unassign	MER0314180	Sec_SPI	0.599211	0.000141	0.394012	0.006636
18	P_marshii_DSM16973	subfamily M16B unassign peptidases	Metallo	ME	M16	unassign	MER0315734	OTHER	0.008046	0.001737	0.002374	0.987843
18	P_marshii_DSM16973	collagenase (Porphyromonas-type)	Unassign	Unassign	U32	U32.001	MER0325413	OTHER	0.034771	0.102333	0.002364	0.860532
18	P_marshii_DSM16973	dipeptidyl-peptidase 4 (bacteria-type 2)	Ser	SC	S9	S09.013	MER0326318	OTHER	0.018694	0.039918	0.001923	0.939465
18	P_marshii_DSM16973	subfamily S9C unassign peptidases	Ser	SC	S9	unassign	MER0326641	Sec_SPI	0.997885	0.000752	0.000922	0.000441
18	P_marshii_DSM16973	subfamily S9C unassign peptidases	Ser	SC	S9	unassign	MER0326651	Sec_SPI	0.99466	0.000233	0.004363	0.000743
18	P_marshii_DSM16973	subfamily S26A unassign peptidases	Ser	SF	S26	unassign	MER0333710	OTHER	0.000537	0.000331	0.00121	0.997922
18	P_marshii_DSM16973	family M1 unassign peptidases	Metallo	MA	M1	unassign	MER0335061	Sec_SPI	0.950666	0.007431	0.003451	0.038451
18	P_marshii_DSM16973	subfamily S41A unassign peptidases	Ser	SK	S41	unassign	MER0337549	OTHER	0.077504	0.000918	0.013749	0.90783
18	P_marshii_DSM16973	subfamily S41A unassign peptidases	Ser	SK	S41	unassign	MER0337695	Sec_SPII	0.439502	0.007439	0.462721	0.090337
18	P_marshii_DSM16973	subfamily S41A unassign peptidases	Ser	SK	S41	unassign	MER0338165	Sec_SPI	0.769496	0.061821	0.004643	0.164041
18	P_marshii_DSM16973	peptidyl-dipeptidase Dcp	Metallo	MA	M3	M03.005	MER0338457	OTHER	0.003607	0.001715	0.000914	0.993765
18	P_marshii_DSM16973	Zmp1 peptidase (Mycobacterium-type)	Metallo	MA	M13	M13.009	MER0338588	Sec_SPI	0.979177	0.000336	0.019275	0.001212
18	P_marshii_DSM16973	family S13 unassign peptidases	Ser	SE	S13	unassign	MER0356808	OTHER	0.101647	0.04158	0.212638	0.644134
18	P_marshii_DSM16973	peptidase Clp (type 1)	Ser	SK	S14	S14.001	MER0358809	OTHER	0.014235	0.003412	0.001353	0.981
18	P_marshii_DSM16973	family S14 unassign peptidases	Ser	SK	S14	unassign	MER0360211	OTHER	0.004052	0.001499	0.000742	0.993707
18	P_marshii_DSM16973	family S16 unassign peptidases	Ser	SJ	S16	unassign	MER0360830	OTHER	0.008859	0.013483	0.000764	0.976893
18	P_marshii_DSM16973	DNA repair protein RadA (Escherichia coli)	Ser	SJ	S16	S16.A04	MER0361806	OTHER	0.04812	0.001894	0.019283	0.930702
18	P_marshii_DSM16973	family M41 unassign peptidases	Metallo	MA	M41	unassign	MER0363048	OTHER	0.081464	0.002651	0.060963	0.854921
18	P_marshii_DSM16973	family C39 non-peptidase homologs	Cys	CA	C39	non-peptidase homolog	MER0368984	OTHER	0.017313	0.012104	0.002915	0.967667
18	P_marshii_DSM16973	family C56 non-peptidase homologs	Mixed	PC	C56	non-peptidase homolog	MER0385476	OTHER	0.003233	0.004483	0.000251	0.992034
18	P_marshii_DSM16973	vanX D-Ala-D-Ala dipeptidase	Metallo	MD	M15	M15.011	MER0386313	Sec_SPI	0.966537	0.000905	0.007986	0.024573
18	P_marshii_DSM16973	subfamily M23B unassign peptidases	Metallo	MO	M23	unassign	MER0389128	Sec_SPI	0.948115	0.000309	0.04974	0.001837
18	P_marshii_DSM16973	subfamily M23B unassign peptidases	Metallo	MO	M23	unassign	MER0389530	Sec_SPI	0.887326	0.003095	0.034864	0.074714
18	P_marshii_DSM16973	PqqL protein (Escherichi coli)	Metallo	ME	M16	M16.A05	MER0392093	Sec_SPI	0.959075	0.000134	0.04019	0.000601
18	P_marshii_DSM16973	subfamily M16B non-peptidase homologs	Metallo	ME	M16	non-peptidase homolog	MER0392510	Sec_SPI	0.982165	0.000171	0.013705	0.00396
18	P_marshii_DSM16973	subfamily M16B unassign peptidases	Metallo	ME	M16	unassign	MER0392520	Sec_SPI	0.920659	0.00038	0.072134	0.006826
18	P_marshii_DSM16973	methionyl aminopeptidase 1 (Escherichia-type)	Metallo	MG	M24	M24.001	MER0394177	OTHER	0.019732	0.001828	0.00599	0.972449
18	P_marshii_DSM16973	subfamily M24A unassign peptidases	Metallo	MG	M24	unassign	MER0394934	OTHER	0.004562	0.040028	0.000711	0.9547
18	P_marshii_DSM16973	family U32 unassign peptidases	Unassign	Unassign	U32	unassign	MER0403670	OTHER	0.028004	0.004129	0.004484	0.963383
18	P_marshii_DSM16973	subfamily S1C unassign peptidases	Mixed	PA	S1	unassign	MER0408044	Sec_SPI	0.957801	0.004684	0.034902	0.002613
18	P_marshii_DSM16973	subfamily C1A unassign peptidases	Cys	CA	C1	unassign	MER0428628	Sec_SPI	0.966858	0.00035	0.032417	0.000375
18	P_marshii_DSM16973	subfamily C1A unassign peptidases	Cys	CA	C1	unassign	MER0428629	OTHER	0.030131	0.017132	0.019465	0.933272
18	P_marshii_DSM16973	PG0026 peptidase (Porphyromonas-type)	Cys	CD	C25	C25.004	MER0436357	OTHER	0.424698	0.001278	0.009317	0.564708
18	P_marshii_DSM16973	aminodeoxychorismate synthase, subunit II	Mixed	PC	C26	C26.955	MER0439089	OTHER	0.00503	0.001528	0.000562	0.99288
18	P_marshii_DSM16973	GMP synthase	Mixed	PC	C26	C26.957	MER0442829	OTHER	0.006959	0.000687	0.002151	0.990203
18	P_marshii_DSM16973	family C26 unassign peptidases	Mixed	PC	C26	unassign	MER0443293	OTHER	0.038212	0.00249	0.005739	0.953559
18	P_marshii_DSM16973	CTP synthetase	Mixed	PC	C26	C26.964	MER0448491	OTHER	0.084359	0.027462	0.015913	0.872266
18	P_marshii_DSM16973	imidazoleglycerol-phosphate synthase (Pyrococcus furiosus)	Mixed	PC	C26	C26.A32	MER0450694	OTHER	0.026213	0.000412	0.002741	0.970634
18	P_marshii_DSM16973	family C44 non-peptidase homologs	Mixed	PB	C44	non-peptidase homolog	MER0456391	OTHER	0.007304	0.000859	0.001925	0.989912
18	P_marshii_DSM16973	subfamily M24B unassign peptidases	Metallo	MG	M24	unassign	MER0482266	OTHER	0.003514	0.005933	0.001077	0.989476
18	P_marshii_DSM16973	subfamily M24B unassign peptidases	Metallo	MG	M24	unassign	MER0482267	OTHER	0.036145	0.056468	0.001548	0.905838
18	P_marshii_DSM16973	family M19 unassign peptidases	Metallo	MJ	M19	unassign	MER0800625	OTHER	0.010831	0.001786	0.000941	0.986442
18	P_marshii_DSM16973	subfamily M20F unassign peptidases	Metallo	MH	M20	unassign	MER0853950	OTHER	0.002226	0.003095	0.00036	0.99432
18	P_marshii_DSM16973	family M38 non-peptidase homologs	Metallo	MJ	M38	non-peptidase homolog	MER0867333	OTHER	0.06293	0.000973	0.032213	0.903884
18	P_marshii_DSM16973	family C56 non-peptidase homologs	Mixed	PC	C56	non-peptidase homolog	MER0896593	OTHER	0.047228	0.008551	0.004878	0.939344
18	P_marshii_DSM16973	subfamily M50B unassign peptidases	Metallo	MM	M50	unassign	MER0898488	OTHER	0.003325	0.000399	0.001768	0.994507
18	P_marshii_DSM16973	family M79 unassign peptidases	Glu	G-	G5	unassign	MER0912820	Sec_SPII	0.060793	0.000482	0.823088	0.115636
18	P_marshii_DSM16973	subfamily S8A unassign peptidases	Ser	SB	S8	unassign	MER0974463	Sec_SPI	0.991198	0.000283	0.006587	0.001932
18	P_marshii_DSM16973	family S15 non-peptidase homologs	Ser	SC	S15	non-peptidase homolog	MER1021324	OTHER	0.018694	0.039918	0.001923	0.939465
18	P_marshii_DSM16973	subfamily S41A non-peptidase homologs	Ser	SK	S41	non-peptidase homolog	MER1058632	Sec_SPII	0.001547	4.8e-05	0.998092	0.000313
18	P_marshii_DSM16973	subfamily S49A unassign non-peptidase homologs	Ser	SK	S49	non-peptidase homolog	MER1070256	OTHER	0.032636	0.062732	0.002883	0.901749
18	P_marshii_DSM16973	subfamily S49C non-peptidase homologs	Ser	SK	S49	non-peptidase homolog	MER1072922	OTHER	0.004052	0.001499	0.000742	0.993707
18	P_marshii_DSM16973	family S54 unassign peptidases	Ser	ST	S54	unassign	MER1080848	OTHER	0.001775	0.000161	0.001258	0.996807
18	P_marshii_DSM16973	0	Unassign	unassign	unassign	unassign	MER0320607	Sec_SPI	0.936237	0.000783	0.055133	0.007847
20	P_melaninogenica_D18	BACCAC_01431 g.p. (Bacteroides caccae) and similar	Metallo	MA	M93	M93.001	MER0108808	Sec_SPII	0.00406	5.1e-05	0.995775	0.000114
20	P_melaninogenica_ATCC25845	BACCAC_01431 g.p. (Bacteroides caccae) and similar	Metallo	MA	M93	M93.001	MER0117780	Sec_SPII	0.006245	9e-05	0.993465	0.0002
20	P_melaninogenica_D18	family C10 unassign peptidases	Cys	CA	C10	unassign	MER0185172	Sec_SPI	0.475984	0.026815	0.041882	0.455319
20	P_melaninogenica_ATCC25845	family C10 unassign peptidases	Cys	CA	C10	unassign	MER0185173	Sec_SPI	0.988736	0.00015	0.010247	0.000866
20	P_melaninogenica_D18	family C10 unassign peptidases	Cys	CA	C10	unassign	MER0185174	Sec_SPI	0.9836	0.000315	0.015128	0.000957
20	P_melaninogenica_D18	family M64 unassign peptidases	Metallo	MA	M64	unassign	MER0191127	Sec_SPI	0.960428	0.000228	0.038519	0.000826
20	P_melaninogenica_ATCC25845	dipeptidyl-peptidase 4 (bacteria-type 2)	Ser	SC	S9	S09.013	MER0192296	Sec_SPI	0.946601	0.00022	0.045823	0.007356
20	P_melaninogenica_ATCC25845	family C10 unassign peptidases	Cys	CA	C10	unassign	MER0204635	Sec_SPII	0.000459	8.1e-05	0.999011	0.000448
20	P_melaninogenica_ATCC25845	subfamily S1C unassign peptidases	Mixed	PA	S1	unassign	MER0211355	Sec_SPI	0.982598	0.013193	0.002924	0.001285
20	P_melaninogenica_D18	subfamily M16B unassign peptidases	Metallo	ME	M16	unassign	MER0221267	Sec_SPI	0.973806	0.00413	0.012604	0.009459
20	P_melaninogenica_D18	subfamily M16B non-peptidase homologs	Metallo	ME	M16	non-peptidase homolog	MER0221268	Sec_SPI	0.986503	0.00118	0.009014	0.003303
20	P_melaninogenica_ATCC25845	peptidyl-dipeptidase Dcp	Metallo	MA	M3	M03.005	MER0221270	Sec_SPII	0.247909	0.007265	0.739058	0.005768
20	P_melaninogenica_ATCC25849	collagenase (Salmonella-type)	Unassign	Unassign	U32	U32.003	MER0221271	OTHER	0.013195	0.007998	0.002094	0.976713
20	P_melaninogenica_ATCC25845	Zmp1 peptidase (Mycobacterium-type)	Metallo	MA	M13	M13.009	MER0221272	Sec_SPI	0.992002	0.000358	0.006812	0.000828
20	P_melaninogenica_ATCC25845	family C69 unassign peptidases	Mixed	PB	C69	unassign	MER0221274	Sec_SPII	0.316828	0.000133	0.681451	0.001588
20	P_melaninogenica_ATCC25845	subfamily M23B unassign peptidases	Metallo	MO	M23	unassign	MER0221275	Sec_SPI	0.74857	0.006154	0.064504	0.180772
20	P_melaninogenica_ATCC25845	family A8 unassign peptidases	Asp	AC	A8	unassign	MER0221276	OTHER	0.009664	0.000171	0.0014	0.988765
20	P_melaninogenica_ATCC25845	family M56 unassign peptidases	Metallo	MA	M56	unassign	MER0221277	OTHER	0.010468	0.000751	0.002913	0.985869
20	P_melaninogenica_ATCC25845	family M75 unassign peptidases	Metallo	MS	M75	unassign	MER0221278	Sec_SPII	0.005393	8.4e-05	0.99433	0.000194
20	P_melaninogenica_ATCC25845	family M38 non-peptidase homologs	Metallo	MJ	M38	non-peptidase homolog	MER0221279	OTHER	0.107627	0.000974	0.06104	0.830359
20	P_melaninogenica_ATCC25845	subfamily S9A unassign peptidases	Ser	SC	S9	unassign	MER0221280	Sec_SPI	0.969078	0.003146	0.025382	0.002393
20	P_melaninogenica_D18	Pep581 peptidase	Metallo	MH	M20	M20.012	MER0221281	OTHER	0.003229	0.001249	0.000423	0.995098
20	P_melaninogenica_ATCC25845	methionyl aminopeptidase 1 (Escherichia-type)	Metallo	MG	M24	M24.001	MER0221283	OTHER	0.006599	0.001033	0.001836	0.990531
20	P_melaninogenica_ATCC25845	dipeptidyl-peptidase IIIB (Bacteroides thetaiotaomicron-type)	Metallo	MA	M49	M49.003	MER0221285	OTHER	0.001211	0.000467	0.000176	0.998145
20	P_melaninogenica_ATCC25845	subfamily S9A unassign peptidases	Ser	SC	S9	unassign	MER0221286	Sec_SPI	0.710816	0.053595	0.053084	0.182505
20	P_melaninogenica_ATCC25845	DNA repair protein RadA (Escherichia coli)	Ser	SJ	S16	S16.A04	MER0221287	OTHER	0.087643	0.001789	0.005349	0.905219
20	P_melaninogenica_ATCC25845	family M6 unassign peptidases	Metallo	MA	M6	unassign	MER0221288	Sec_SPI	0.996063	0.000255	0.003366	0.000316
20	P_melaninogenica_ATCC25845	dipeptidyl-peptidase 5 (Porphyromonas sp.)	Ser	SC	S9	S09.075	MER0221289	Sec_SPI	0.966334	0.002736	0.003636	0.027294
20	P_melaninogenica_ATCC25845	subfamily S8A unassign peptidases	Ser	SB	S8	unassign	MER0221290	Sec_SPII	0.021998	0.000153	0.977331	0.000518
20	P_melaninogenica_ATCC25845	subfamily S8A unassign peptidases	Ser	SB	S8	unassign	MER0221291	Sec_SPI	0.960879	0.000158	0.037007	0.001956
20	P_melaninogenica_ATCC25845	MroQ peptidase (Staphylococcus aureus)	Glu	G-	G5	G05.007	MER0221292	OTHER	0.013962	0.000354	0.011275	0.974409
20	P_melaninogenica_D18	subfamily M15A non-peptidase homologs	Metallo	MD	M15	non-peptidase homolog	MER0221293	OTHER	0.008251	0.056266	0.001013	0.934469
20	P_melaninogenica_ATCC25845	family M6 unassign peptidases	Metallo	MA	M6	unassign	MER0221294	OTHER	0.000434	0.000304	0.005507	0.993755
20	P_melaninogenica_ATCC25845	vanX D-Ala-D-Ala dipeptidase	Metallo	MD	M15	M15.011	MER0221295	Sec_SPI	0.798556	0.000772	0.197158	0.003514
20	P_melaninogenica_ATCC25845	subfamily S41A unassign peptidases	Ser	SK	S41	unassign	MER0221296	Sec_SPI	0.785824	0.000769	0.201372	0.012035
20	P_melaninogenica_ATCC25845	subfamily S26A unassign peptidases	Ser	SF	S26	unassign	MER0221297	OTHER	0.00036	0.00047	0.004667	0.994503
20	P_melaninogenica_ATCC25845	family M19 unassign peptidases	Metallo	MJ	M19	unassign	MER0221298	OTHER	0.009143	0.002448	0.001441	0.986968
20	P_melaninogenica_D18	family C26 unassign peptidases	Mixed	PC	C26	unassign	MER0221299	OTHER	0.009143	0.002448	0.001441	0.986968
20	P_melaninogenica_D18	subfamily M28A non-peptidase homologs	Metallo	MH	M28	non-peptidase homolog	MER0221300	Sec_SPII	0.106516	0.000237	0.889708	0.003539
20	P_melaninogenica_ATCC25845	dipeptidyl-peptidase 7 (Porphyromonas gingivalis-type)	Mixed	PA	S46	S46.001	MER0221301	Sec_SPI	0.998289	0.000129	0.001223	0.000359
20	P_melaninogenica_D18	subfamily M16B unassign peptidases	Metallo	ME	M16	unassign	MER0221302	OTHER	0.047155	0.005409	0.056403	0.891033
20	P_melaninogenica_D18	PG0026 peptidase (Porphyromonas-type)	Cys	CD	C25	C25.004	MER0221303	Sec_SPII	0.028865	0.000174	0.964571	0.00639
20	P_melaninogenica_ATCC25845	family S9 unassign peptidases	Ser	SC	S9	unassign	MER0221304	OTHER	0.016146	0.001382	0.002999	0.979473
20	P_melaninogenica_ATCC25845	subfamily M23B unassign peptidases	Metallo	MO	M23	unassign	MER0221305	Sec_SPI	0.988765	0.003721	0.006488	0.001026
20	P_melaninogenica_ATCC25845	family C56 non-peptidase homologs	Mixed	PC	C56	non-peptidase homolog	MER0221306	OTHER	0.005982	0.00484	0.000499	0.988679
20	P_melaninogenica_ATCC25845	subfamily S41A unassign peptidases	Ser	SK	S41	unassign	MER0221307	Sec_SPI	0.993517	0.000183	0.005877	0.000424
20	P_melaninogenica_ATCC25845	family S9 unassign peptidases	Ser	SC	S9	unassign	MER0221308	Sec_SPI	0.984394	0.000292	0.002933	0.012381
20	P_melaninogenica_ATCC25845	Zmp1 peptidase (Mycobacterium-type)	Metallo	MA	M13	M13.009	MER0221309	Sec_SPI	0.99315	0.000225	0.006208	0.000417
20	P_melaninogenica_D18	RseP peptidase	Metallo	MM	M50	M50.004	MER0221311	OTHER	0.011839	0.00066	0.003561	0.98394
20	P_melaninogenica_ATCC25845	phosphoribosylformylglycinamidine synthase	Mixed	PC	C56	C56.972	MER0221312	OTHER	0.002666	0.001704	0.000284	0.995346
20	P_melaninogenica_D18	subfamily M24B unassign peptidases	Metallo	MG	M24	unassign	MER0221313	OTHER	0.016338	0.012822	0.001651	0.969189
20	P_melaninogenica_D18	subfamily M24A unassign peptidases	Metallo	MG	M24	unassign	MER0221314	OTHER	0.005157	0.028276	0.000426	0.966141
20	P_melaninogenica_ATCC25845	PqqL protein (Escherichi coli)	Metallo	ME	M16	M16.A05	MER0221315	Sec_SPI	0.947159	0.043183	0.00291	0.006747
20	P_melaninogenica_ATCC25845	Oma1 peptidase	Metallo	MA	M48	M48.018	MER0221316	Sec_SPII	0.001848	8.5e-05	0.997709	0.000358
20	P_melaninogenica_ATCC25845	subfamily S8A unassign peptidases	Ser	SB	S8	unassign	MER0221317	Sec_SPI	0.436659	0.001317	0.265003	0.297021
20	P_melaninogenica_ATCC25845	family S12 unassign peptidases	Ser	SE	S12	unassign	MER0221318	Sec_SPII	0.002787	0.000105	0.995359	0.00175
20	P_melaninogenica_ATCC25845	family M56 unassign peptidases	Metallo	MA	M56	unassign	MER0221319	OTHER	0.000497	0.000172	0.000441	0.998889
20	P_melaninogenica_ATCC25845	family S16 unassign peptidases	Ser	SJ	S16	unassign	MER0221320	OTHER	0.00411	0.006789	0.000353	0.988749
20	P_melaninogenica_D18	peptidyl-dipeptidase Dcp	Metallo	MA	M3	M03.005	MER0221321	OTHER	0.003105	0.001458	0.0008	0.994637
20	P_melaninogenica_ATCC25845	subfamily S41A unassign peptidases	Ser	SK	S41	unassign	MER0221322	OTHER	0.031736	0.00067	0.007585	0.960008
20	P_melaninogenica_D18	subfamily M23B unassign peptidases	Metallo	MO	M23	unassign	MER0221323	Sec_SPI	0.616558	0.007174	0.088835	0.287432
20	P_melaninogenica_ATCC25845	subfamily S8A unassign peptidases	Ser	SB	S8	unassign	MER0221324	OTHER	0.04235	0.023484	0.008696	0.92547
20	P_melaninogenica_ATCC25845	subfamily S8A unassign peptidases	Ser	SB	S8	unassign	MER0221325	OTHER	0.010675	0.006867	0.002632	0.979826
20	P_melaninogenica_ATCC25845	family C26 unassign peptidases	Mixed	PC	C26	unassign	MER0221326	OTHER	0.042312	0.001878	0.00609	0.94972
20	P_melaninogenica_ATCC25845	family C44 unassign peptidases	Mixed	PB	C44	unassign	MER0221327	OTHER	0.001584	0.000481	0.000273	0.997661
20	P_melaninogenica_ATCC25845	family C44 non-peptidase homologs	Mixed	PB	C44	non-peptidase homolog	MER0221328	OTHER	0.007084	0.000871	0.001912	0.990133
20	P_melaninogenica_D18	aminodeoxychorismate synthase, subunit II	Mixed	PC	C26	C26.955	MER0221330	OTHER	0.002984	0.000252	0.000338	0.996426
20	P_melaninogenica_ATCC25845	GMP synthase	Mixed	PC	C26	C26.957	MER0221331	OTHER	0.007356	0.000576	0.002322	0.989746
20	P_melaninogenica_ATCC25845	subfamily M24B unassign peptidases	Metallo	MG	M24	unassign	MER0221332	OTHER	0.024336	0.022835	0.010036	0.942793
20	P_melaninogenica_ATCC25845	subfamily C1A unassign peptidases	Cys	CA	C1	unassign	MER0221333	Sec_SPI	0.997527	0.000103	0.002175	0.000195
20	P_melaninogenica_ATCC25845	peptidase T	Metallo	MH	M20	M20.003	MER0221334	OTHER	0.005796	0.001678	0.001223	0.991303
20	P_melaninogenica_ATCC25845	family M38 non-peptidase homologs	Metallo	MJ	M38	non-peptidase homolog	MER0221335	OTHER	0.009585	0.002817	0.002864	0.984735
20	P_melaninogenica_ATCC25845	subfamily M20F unassign peptidases	Metallo	MH	M20	unassign	MER0221336	OTHER	0.010389	0.011243	0.001535	0.976833
20	P_melaninogenica_ATCC25845	Pep581 peptidase	Metallo	MH	M20	M20.012	MER0221337	OTHER	0.002656	0.003092	0.000432	0.99382
20	P_melaninogenica_ATCC25845	family M41 unassign peptidases	Metallo	MA	M41	unassign	MER0221338	OTHER	0.101932	0.005641	0.027425	0.865003
20	P_melaninogenica_ATCC25845	subfamily C1B unassign peptidases	Cys	CA	C1	unassign	MER0221339	Sec_SPI	0.729796	0.000257	0.267393	0.002554
20	P_melaninogenica_ATCC25845	subfamily M16B unassign peptidases	Metallo	ME	M16	unassign	MER0221340	Sec_SPI	0.970516	0.000495	0.02555	0.003439
20	P_melaninogenica_ATCC25845	family S13 unassign peptidases	Ser	SE	S13	unassign	MER0221341	Sec_SPI	0.997273	0.000249	0.001654	0.000824
20	P_melaninogenica_ATCC25845	subfamily S41A non-peptidase homologs	Ser	SK	S41	non-peptidase homolog	MER0221342	Sec_SPII	0.005176	0.000105	0.994173	0.000546
20	P_melaninogenica_D18	peptidase Clp (type 1)	Ser	SK	S14	S14.001	MER0221343	OTHER	0.027767	0.03499	0.000598	0.936646
20	P_melaninogenica_ATCC25845	subfamily M48C unassign peptidases	Ser	MA	M48	unassign	MER0221344	Sec_SPI	0.94944	0.001029	0.039567	0.009964
20	P_melaninogenica_D18	family S16 non-peptidase homologs	Ser	SJ	S16	non-peptidase homolog	MER0221345	OTHER	0.024787	0.003982	0.001854	0.969377
20	P_melaninogenica_ATCC25845	dipeptidase A	Mixed	PB	C69	C69.001	MER0221346	OTHER	0.021733	0.002158	0.005763	0.970345
20	P_melaninogenica_ATCC25847	At5g25752 rhomboid peptidase	Ser	ST	S54	S54.025	MER0221347	OTHER	0.008969	0.000113	0.002709	0.98821
20	P_melaninogenica_D18	family C11 unassign peptidases	Cys	CD	C11	unassign	MER0221348	Sec_SPII	0.000953	5.9e-05	0.998761	0.000227
20	P_melaninogenica_ATCC25845	subfamily M16B unassign peptidases	Metallo	ME	M16	unassign	MER0221349	Sec_SPI	0.830058	0.000782	0.090202	0.078958
20	P_melaninogenica_ATCC25848	collagenase (Porphyromonas-type)	Unassign	Unassign	U32	U32.001	MER0221350	OTHER	0.05839	0.129986	0.000846	0.810778
20	P_melaninogenica_ATCC25845	subfamily C1A unassign peptidases	Cys	CA	C1	unassign	MER0221351	Sec_SPII	0.000782	4.5e-05	0.998983	0.00019
20	P_melaninogenica_ATCC25845	family S51 non-peptidase homologs	Mixed	PC	S51	non-peptidase homolog	MER0229725	Sec_SPI	0.45431	0.002304	0.108863	0.434523
20	P_melaninogenica_ATCC25846	family S49 unassign peptidases	Ser	SK	S49	unassign	MER0237792	OTHER	0.048465	0.001393	0.058409	0.891733
20	P_melaninogenica_ATCC25845	family M6 unassign peptidases	Metallo	MA	M6	unassign	MER0288047	OTHER	0.297378	0.001649	0.005462	0.695511
20	P_melaninogenica_ATCC25845	subfamily S9B unassign peptidases	Ser	SC	S9	unassign	MER0326276	OTHER	0.003999	0.001422	0.00066	0.993919
20	P_melaninogenica_ATCC25850	family U32 unassign peptidases	Unassign	Unassign	U32	unassign	MER0403401	OTHER	0.008162	0.001895	0.001669	0.988273
20	P_melaninogenica_D18	CTP synthetase	Mixed	PC	C26	C26.964	MER0448747	OTHER	0.081401	0.026006	0.016423	0.87617
20	P_melaninogenica_ATCC25845	imidazoleglycerol-phosphate synthase (Pyrococcus furiosus)	Mixed	PC	C26	C26.A32	MER0450643	OTHER	0.026443	0.000577	0.002593	0.970387
20	P_melaninogenica_ATCC25845	subfamily M23B unassign peptidases	Metallo	MO	M23	unassign	MER0479418	OTHER	0.043717	0.012202	0.014864	0.929216
20	P_melaninogenica_ATCC25845	family C13 unassign peptidases	Cys	CD	C13	unassign	MER0647740	Sec_SPII	0.00547	0.000113	0.993848	0.000569
20	P_melaninogenica_ATCC25845	family C39 non-peptidase homologs	Cys	CA	C39	non-peptidase homolog	MER0716718	OTHER	0.009059	0.001167	0.002096	0.987678
20	P_melaninogenica_ATCC25845	family C39 non-peptidase homologs	Cys	CA	C39	non-peptidase homolog	MER0716951	OTHER	0.018168	0.00084	0.008107	0.972885
20	P_melaninogenica_ATCC25845	family C56 non-peptidase homologs	Mixed	PC	C56	non-peptidase homolog	MER0732580	OTHER	0.013502	0.022703	0.003128	0.960667
20	P_melaninogenica_ATCC25845	family M6 unassign peptidases	Metallo	MA	M6	unassign	MER0823747	Sec_SPI	0.996063	0.000255	0.003366	0.000316
20	P_melaninogenica_ATCC25845	family M6 unassign peptidases	Metallo	MA	M6	unassign	MER0823825	Sec_SPI	0.980785	0.000366	0.013644	0.005205
20	P_melaninogenica_D18	family M38 non-peptidase homologs	Metallo	MJ	M38	non-peptidase homolog	MER0868068	OTHER	0.133092	0.001975	0.066843	0.798089
20	P_melaninogenica_ATCC25845	subfamily M43B non-peptidase homologs	Metallo	MA	M43	non-peptidase homolog	MER0882087	Sec_SPII	0.032539	8.7e-05	0.966648	0.000725
20	P_melaninogenica_ATCC25845	subfamily M43B non-peptidase homologs	Metallo	MA	M43	non-peptidase homolog	MER0882426	Sec_SPII	0.236792	0.000155	0.762673	0.00038
20	P_melaninogenica_ATCC25845	family C56 non-peptidase homologs	Mixed	PC	C56	non-peptidase homolog	MER0897159	OTHER	0.021684	0.00252	0.00197	0.973825
20	P_melaninogenica_ATCC25845	family M61 non-peptidase homologs	Metallo	MA	M61	non-peptidase homolog	MER0900972	OTHER	0.031736	0.00067	0.007585	0.960008
20	P_melaninogenica_D18	family M79 unassign peptidases	Glu	G-	G5	unassign	MER0912174	OTHER	0.028063	0.000308	0.00887	0.96276
20	P_melaninogenica_ATCC25845	subfamily M16A unassign peptidases	Metallo	ME	M16	unassign	MER0926087	Sec_SPII	0.336442	5.8e-05	0.662908	0.000592
20	P_melaninogenica_ATCC25845	family M82 unassign peptidases	Metallo	M-	M82	unassign	MER0940758	OTHER	0.00426	0.000859	0.00057	0.994311
20	P_melaninogenica_ATCC25845	subfamily S8A unassign peptidases	Ser	SB	S8	unassign	MER0987622	Sec_SPII	0.003303	0.000102	0.996285	0.000311
20	P_melaninogenica_ATCC25845	family S15 non-peptidase homologs	Ser	SC	S15	non-peptidase homolog	MER1020725	Sec_SPI	0.946601	0.00022	0.045823	0.007356
20	P_melaninogenica_ATCC25845	subfamily S9A unassign peptidases	Ser	SC	S9	unassign	MER1026005	Sec_SPI	0.956315	0.00579	0.032808	0.005087
20	P_melaninogenica_ATCC25845	subfamily S9B unassign peptidases	Ser	SC	S9	unassign	MER1027327	Sec_SPI	0.94822	0.00019	0.045623	0.005968
20	P_melaninogenica_D18	subfamily S41A non-peptidase homologs	Ser	SK	S41	non-peptidase homolog	MER1059416	OTHER	0.334537	0.000627	0.009202	0.655634
20	P_melaninogenica_ATCC25845	subfamily S41A unassign peptidases	Ser	SK	S41	unassign	MER1060908	Sec_SPI	0.701682	0.000489	0.286134	0.011695
20	P_melaninogenica_ATCC25845	family C10 unassign peptidases	Cys	CA	C10	unassign	MER1168708	Sec_SPI	0.975505	0.002025	0.011252	0.011219
20	P_melaninogenica_D18	family C10 unassign peptidases	Cys	CA	C10	unassign	MER1169044	OTHER	0.125864	0.035744	0.013435	0.824956
20	P_melaninogenica_D18	family C10 unassign peptidases	Cys	CA	C10	unassign	MER1169104	OTHER	0.068197	0.002685	0.004778	0.92434
20	P_melaninogenica_ATCC25845	family C10 unassign peptidases	Cys	CA	C10	unassign	MER1169162	OTHER	0.025798	0.002775	0.01528	0.956147
20	P_melaninogenica_ATCC25845	family C10 unassign peptidases	Cys	CA	C10	unassign	MER1169166	Sec_SPI	0.982763	0.000339	0.015526	0.001373
20	P_melaninogenica_ATCC25845	family C10 unassign peptidases	Cys	CA	C10	unassign	MER1169183	Sec_SPII	0.265122	0.003433	0.656253	0.075193
20	P_melaninogenica_ATCC25845	subfamily S9A unassign peptidases	Ser	SC	S9	unassign	MER1292979	nil	nil	nil	nil	nil
20	P_melaninogenica_ATCC25845	family S51 unassign peptidases	Mixed	PC	S51	unassign	MER1357353	nil	nil	nil	nil	nil
22	P_micans_F0438	family M93 unassign peptidases	Metallo	MA	M93	unassign	MER0121625	Sec_SPII	0.000571	9.5e-05	0.999017	0.000318
22	P_micans_F0438	family A8 unassign peptidases	Asp	AC	A8	unassign	MER0236898	OTHER	0.064394	0.000265	0.011871	0.92347
22	P_micans_F0438	family M6 unassign peptidases	Metallo	MA	M6	unassign	MER0288014	Sec_SPI	0.997591	0.000232	0.0017	0.000477
22	P_micans_F0438	family M6 unassign peptidases	Metallo	MA	M6	unassign	MER0288017	Sec_SPI	0.948058	0.000237	0.050925	0.00078
22	P_micans_F0438	family M6 unassign peptidases	Metallo	MA	M6	unassign	MER0288022	Sec_SPI	0.961292	0.000933	0.022063	0.015712
22	P_micans_F0438	family M19 unassign peptidases	Metallo	MJ	M19	unassign	MER0290545	OTHER	0.012007	0.003224	0.001846	0.982922
22	P_micans_F0438	interpain A	Cys	CA	C10	C10.004	MER0291542	Sec_SPI	0.827873	0.0116	0.096703	0.063824
22	P_micans_F0438	family C10 unassign peptidases	Cys	CA	C10	unassign	MER0291562	Sec_SPI	0.474097	0.061934	0.025568	0.438401
22	P_micans_F0438	family C10 unassign peptidases	Cys	CA	C10	unassign	MER0291586	Sec_SPII	0.000322	2.1e-05	0.999557	0.000101
22	P_micans_F0438	subfamily C1B unassign peptidases	Cys	CA	C1	unassign	MER0293470	Sec_SPI	0.993648	0.000193	0.005729	0.000429
22	P_micans_F0438	subfamily S49B unassign peptidases	Ser	SK	S49	unassign	MER0299487	OTHER	0.008057	0.000892	0.03459	0.95646
22	P_micans_F0438	bacteriocin-processing peptidase	Cys	CA	C39	C39.001	MER0302456	OTHER	0.004705	0.001301	0.000712	0.993282
22	P_micans_F0438	peptidase T	Metallo	MH	M20	M20.003	MER0303331	OTHER	0.004727	0.002101	0.000869	0.992303
22	P_micans_F0438	Pep581 peptidase	Metallo	MH	M20	M20.012	MER0303717	OTHER	0.003719	0.000623	0.000467	0.995191
22	P_micans_F0438	Pep581 peptidase	Metallo	MH	M20	M20.012	MER0303720	OTHER	0.001526	0.003556	0.000232	0.994685
22	P_micans_F0438	family M64 unassign peptidases	Metallo	MA	M64	unassign	MER0310628	Sec_SPI	0.983199	0.000162	0.014803	0.001836
22	P_micans_F0438	dipeptidyl-peptidase 7 (Porphyromonas gingivalis-type)	Mixed	PA	S46	S46.001	MER0312661	Sec_SPI	0.99945	8.4e-05	0.000287	0.00018
22	P_micans_F0438	collagenase (Porphyromonas-type)	Unassign	Unassign	U32	U32.001	MER0325433	OTHER	0.01573	0.00483	0.001985	0.977454
22	P_micans_F0438	dipeptidyl-peptidase 4 (bacteria-type 2)	Ser	SC	S9	S09.013	MER0326252	Sec_SPI	0.987326	0.000139	0.011912	0.000623
22	P_micans_F0438	dipeptidyl-peptidase 5 (Porphyromonas sp.)	Ser	SC	S9	S09.075	MER0326532	Sec_SPI	0.959565	0.000965	0.035618	0.003853
22	P_micans_F0438	subfamily S26A unassign peptidases	Ser	SF	S26	unassign	MER0333706	OTHER	0.000347	0.000542	0.003552	0.995559
22	P_micans_F0438	subfamily S41A unassign peptidases	Ser	SK	S41	unassign	MER0337619	OTHER	0.020612	0.000327	0.065404	0.913657
22	P_micans_F0438	subfamily S41A unassign peptidases	Ser	SK	S41	unassign	MER0337699	Sec_SPI	0.986245	0.000138	0.012839	0.000779
22	P_micans_F0438	subfamily S41A unassign peptidases	Ser	SK	S41	unassign	MER0338395	Sec_SPI	0.788561	0.000237	0.205678	0.005524
22	P_micans_F0438	subfamily M3A unassign peptidases	Metallo	MA	M3	unassign	MER0338575	OTHER	0.002615	0.002727	0.00054	0.994119
22	P_micans_F0438	Zmp1 peptidase (Mycobacterium-type)	Metallo	MA	M13	M13.009	MER0338618	Sec_SPI	0.984938	0.00038	0.013407	0.001275
22	P_micans_F0438	family S13 unassign peptidases	Ser	SE	S13	unassign	MER0356733	Sec_SPI	0.976222	0.000429	0.004303	0.019045
22	P_micans_F0438	peptidase Clp (type 1)	Ser	SK	S14	S14.001	MER0358696	OTHER	0.001165	0.002503	0.000203	0.996128
22	P_micans_F0438	family S16 unassign peptidases	Ser	SJ	S16	unassign	MER0360822	OTHER	0.002265	0.001983	0.000542	0.99521
22	P_micans_F0438	family M41 unassign peptidases	Metallo	MA	M41	unassign	MER0363085	OTHER	0.046704	0.002843	0.007442	0.943011
22	P_micans_F0438	family C56 non-peptidase homologs	Mixed	PC	C56	non-peptidase homolog	MER0385295	OTHER	0.004353	0.001055	0.000478	0.994114
22	P_micans_F0438	vanX D-Ala-D-Ala dipeptidase	Metallo	MD	M15	M15.011	MER0386381	Sec_SPI	0.963972	0.000235	0.034964	0.000829
22	P_micans_F0438	family C69 unassign peptidases	Mixed	PB	C69	unassign	MER0386749	Sec_SPI	0.573643	0.000126	0.425806	0.000425
22	P_micans_F0438	subfamily M23B unassign peptidases	Metallo	MO	M23	unassign	MER0388829	Sec_SPI	0.988768	0.002167	0.007893	0.001172
22	P_micans_F0438	PqqL protein (Escherichi coli)	Metallo	ME	M16	M16.A05	MER0392315	Sec_SPI	0.978717	0.000113	0.020772	0.000398
22	P_micans_F0438	methionyl aminopeptidase 1 (Escherichia-type)	Metallo	MG	M24	M24.001	MER0394242	OTHER	0.005864	0.000434	0.002681	0.991021
22	P_micans_F0438	family U32 unassign peptidases	Unassign	Unassign	U32	unassign	MER0403301	OTHER	0.01583	0.00261	0.002645	0.978916
22	P_micans_F0438	subfamily S1C unassign peptidases	Mixed	PA	S1	unassign	MER0407185	Sec_SPI	0.934952	0.007773	0.018872	0.038403
22	P_micans_F0438	subfamily C1A unassign peptidases	Cys	CA	C1	unassign	MER0428728	Sec_SPI	0.991934	0.0002	0.007558	0.000309
22	P_micans_F0438	subfamily C1A unassign peptidases	Cys	CA	C1	unassign	MER0428729	Sec_SPII	0.000518	7.2e-05	0.999065	0.000345
22	P_micans_F0438	PG0026 peptidase (Porphyromonas-type)	Cys	CD	C25	C25.004	MER0436612	Sec_SPI	0.524531	0.000341	0.472855	0.002273
22	P_micans_F0438	TRP3 protein	Mixed	PC	C26	C26.959	MER0438917	OTHER	0.001878	0.003877	0.000331	0.993915
22	P_micans_F0438	carbamoyl-phosphate synthase (Homo sapiens-type)	Mixed	PC	C26	C26.951	MER0442190	OTHER	0.034867	0.003167	0.006343	0.955623
22	P_micans_F0438	GMP synthase	Mixed	PC	C26	C26.957	MER0443417	OTHER	0.011276	0.000557	0.003469	0.984698
22	P_micans_F0438	CTP synthetase	Mixed	PC	C26	C26.964	MER0447718	OTHER	0.089841	0.039846	0.01587	0.854443
22	P_micans_F0438	imidazoleglycerol-phosphate synthase (Pyrococcus furiosus)	Mixed	PC	C26	C26.A32	MER0451780	OTHER	0.026354	0.002414	0.002107	0.969125
22	P_micans_F0438	family C44 non-peptidase homologs	Mixed	PB	C44	non-peptidase homolog	MER0456928	OTHER	0.007305	0.001015	0.001543	0.990137
22	P_micans_F0438	DNA repair protein RadA (Escherichia coli)	Ser	SJ	S16	S16.A04	MER0475457	OTHER	0.013355	0.002642	0.002798	0.981205
22	P_micans_F0438	subfamily M23B non-peptidase homologs	Metallo	MO	M23	non-peptidase homolog	MER0480022	Sec_SPII	0.207579	0.000268	0.789265	0.002889
22	P_micans_F0438	subfamily M24B unassign peptidases	Metallo	MG	M24	unassign	MER0482626	OTHER	0.067044	0.13133	0.031834	0.769793
22	P_micans_F0438	subfamily S9A unassign peptidases	Ser	SC	S9	unassign	MER0490841	Sec_SPI	0.994274	0.002063	0.003423	0.00024
22	P_micans_F0438	family C56 non-peptidase homologs	Mixed	PC	C56	non-peptidase homolog	MER0733993	OTHER	0.019067	0.008667	0.001424	0.970842
22	P_micans_F0438	family M38 non-peptidase homologs	Metallo	MJ	M38	non-peptidase homolog	MER0868167	OTHER	0.06293	0.000973	0.032213	0.903884
22	P_micans_F0438	family M49 unassign peptidases	Metallo	MA	M49	unassign	MER0887642	OTHER	0.002278	0.002996	0.000252	0.994474
22	P_micans_F0438	subfamily M50B unassign peptidases	Metallo	MM	M50	unassign	MER0894994	OTHER	0.005303	0.000555	0.001946	0.992196
22	P_micans_F0438	family M61 non-peptidase homologs	Metallo	MA	M61	non-peptidase homolog	MER0904315	Sec_SPI	0.934952	0.007773	0.018872	0.038403
22	P_micans_F0438	family M79 unassign peptidases	Glu	G-	G5	unassign	MER0910903	OTHER	0.003589	0.000293	0.001908	0.99421
22	P_micans_F0438	subfamily M16C unassign peptidases	Metallo	ME	M16	unassign	MER0923814	Sec_SPI	0.959647	0.000468	0.013817	0.026069
22	P_micans_F0438	subfamily S8A unassign peptidases	Ser	SB	S8	unassign	MER0967743	Sec_SPII	0.00157	0.000173	0.997906	0.000351
22	P_micans_F0438	subfamily S8A unassign peptidases	Ser	SB	S8	unassign	MER0970106	Sec_SPI	0.836392	0.000224	0.162326	0.001058
22	P_micans_F0438	subfamily S8A unassign peptidases	Ser	SB	S8	unassign	MER0986210	OTHER	0.095174	0.000518	0.039825	0.864483
22	P_micans_F0438	family S15 non-peptidase homologs	Ser	SC	S15	non-peptidase homolog	MER1022658	Sec_SPI	0.987326	0.000139	0.011912	0.000623
22	P_micans_F0438	family S16 non-peptidase homologs	Ser	SJ	S16	non-peptidase homolog	MER1039897	OTHER	0.019572	0.005037	0.001751	0.97364
22	P_micans_F0438	subfamily S41A non-peptidase homologs	Ser	SK	S41	non-peptidase homolog	MER1059829	Sec_SPII	0.001505	6.6e-05	0.998136	0.000293
22	P_micans_F0438	family S54 unassign peptidases	Ser	ST	S54	unassign	MER1075838	OTHER	0.006055	0.000167	0.007473	0.986304
22	P_micans_F0438	subfamily S8B unassign peptidases	Ser	SB	S8	unassign	MER1291661	nil	nil	nil	nil	nil
23	P_multiformis_DSM16608	BACCAC_01431 g.p. (Bacteroides caccae) and similar	Metallo	MA	M93	M93.001	MER0111350	Sec_SPII	0.00185	4.3e-05	0.997965	0.000142
23	P_multiformis_DSM16608	BACCAC_01431 g.p. (Bacteroides caccae) and similar	Metallo	MA	M93	M93.001	MER0113855	Sec_SPII	0.008281	8.1e-05	0.99143	0.000207
23	P_multiformis_DSM16608	family A8 unassign peptidases	Asp	AC	A8	unassign	MER0237532	OTHER	0.04644	0.000389	0.023448	0.929724
23	P_multiformis_DSM16608	family M19 unassign peptidases	Metallo	MJ	M19	unassign	MER0275604	OTHER	0.013132	0.005037	0.001075	0.980756
23	P_multiformis_DSM16608	family C26 unassign peptidases	Mixed	PC	C26	unassign	MER0275605	OTHER	0.013132	0.005037	0.001075	0.980756
23	P_multiformis_DSM16608	family C10 unassign peptidases	Cys	CA	C10	unassign	MER0279533	Sec_SPI	0.97349	0.000277	0.011963	0.01427
23	P_multiformis_DSM16608	family S49 unassign peptidases	Ser	SK	S49	unassign	MER0279807	OTHER	0.00757	0.000476	0.007757	0.984196
23	P_multiformis_DSM16608	family M6 unassign peptidases	Metallo	MA	M6	unassign	MER0287992	Sec_SPI	0.997407	0.000162	0.002211	0.000221
23	P_multiformis_DSM16608	family M6 unassign peptidases	Metallo	MA	M6	unassign	MER0288031	Sec_SPI	0.628645	0.204446	0.004313	0.162596
23	P_multiformis_DSM16608	interpain A	Cys	CA	C10	C10.004	MER0291532	Sec_SPI	0.7846	0.040013	0.14794	0.027447
23	P_multiformis_DSM16608	family C10 unassign peptidases	Cys	CA	C10	unassign	MER0291554	Sec_SPI	0.712609	0.03298	0.167367	0.087044
23	P_multiformis_DSM16608	subfamily C1B unassign peptidases	Cys	CA	C1	unassign	MER0293477	OTHER	0.362672	0.125701	0.087601	0.424026
23	P_multiformis_DSM16608	family C39 non-peptidase homologs	Cys	CA	C39	non-peptidase homolog	MER0302524	OTHER	0.015281	0.006242	0.002122	0.976355
23	P_multiformis_DSM16608	peptidase T	Metallo	MH	M20	M20.003	MER0303346	OTHER	0.006152	0.001803	0.001447	0.990597
23	P_multiformis_DSM16608	Pep581 peptidase	Metallo	MH	M20	M20.012	MER0303726	OTHER	0.003002	0.00157	0.000536	0.994892
23	P_multiformis_DSM16608	Pep581 peptidase	Metallo	MH	M20	M20.012	MER0303742	OTHER	0.003346	0.00328	0.000587	0.992786
23	P_multiformis_DSM16608	dipeptidyl-peptidase 7 (Porphyromonas gingivalis-type)	Mixed	PA	S46	S46.001	MER0312660	Sec_SPI	0.998919	0.000119	0.000714	0.000248
23	P_multiformis_DSM16608	dipeptidase A	Mixed	PB	C69	C69.001	MER0313726	OTHER	0.015296	0.006136	0.003257	0.975311
23	P_multiformis_DSM16608	family S51 unassign peptidases	Mixed	PC	S51	unassign	MER0314210	Sec_SPI	0.560158	0.00254	0.042903	0.394399
23	P_multiformis_DSM16608	collagenase (Porphyromonas-type)	Unassign	Unassign	U32	U32.001	MER0325440	OTHER	0.054646	0.111042	0.005395	0.828917
23	P_multiformis_DSM16608	subfamily S9A unassign peptidases	Ser	SC	S9	unassign	MER0325852	OTHER	0.223279	0.123515	0.023458	0.629748
23	P_multiformis_DSM16608	dipeptidyl-peptidase 4 (bacteria-type 2)	Ser	SC	S9	S09.013	MER0326322	Sec_SPI	0.916464	0.004305	0.027278	0.051952
23	P_multiformis_DSM16608	dipeptidyl-peptidase 5 (Porphyromonas sp.)	Ser	SC	S9	S09.075	MER0326719	Sec_SPI	0.994946	0.00145	0.003121	0.000483
23	P_multiformis_DSM16608	subfamily S26A unassign peptidases	Ser	SF	S26	unassign	MER0333766	OTHER	0.000321	0.000551	0.002551	0.996577
23	P_multiformis_DSM16608	subfamily S41A unassign peptidases	Ser	SK	S41	unassign	MER0337273	Sec_SPI	0.996466	0.000187	0.002941	0.000406
23	P_multiformis_DSM16608	subfamily S41A unassign peptidases	Ser	SK	S41	unassign	MER0337454	OTHER	0.025839	0.000583	0.006868	0.96671
23	P_multiformis_DSM16608	subfamily S41A unassign peptidases	Ser	SK	S41	unassign	MER0338401	Sec_SPI	0.831831	0.001658	0.124035	0.042476
23	P_multiformis_DSM16608	Zmp1 peptidase (Mycobacterium-type)	Metallo	MA	M13	M13.009	MER0338578	Sec_SPI	0.958556	0.001034	0.036864	0.003545
23	P_multiformis_DSM16608	Zmp1 peptidase (Mycobacterium-type)	Metallo	MA	M13	M13.009	MER0338707	Sec_SPI	0.993245	0.000245	0.00609	0.000421
23	P_multiformis_DSM16608	peptidyl-dipeptidase Dcp	Metallo	MA	M3	M03.005	MER0338758	OTHER	0.003053	0.001784	0.000554	0.99461
23	P_multiformis_DSM16608	peptidyl-dipeptidase Dcp	Metallo	MA	M3	M03.005	MER0344126	OTHER	0.03676	0.008559	0.008943	0.945739
23	P_multiformis_DSM16608	family S13 unassign peptidases	Ser	SE	S13	unassign	MER0356819	Sec_SPI	0.997228	0.000166	0.002012	0.000594
23	P_multiformis_DSM16608	peptidase Clp (type 1)	Ser	SK	S14	S14.001	MER0358716	OTHER	0.001424	0.00121	0.000289	0.997076
23	P_multiformis_DSM16608	family S14 unassign peptidases	Ser	SK	S14	unassign	MER0360131	OTHER	0.025131	0.00064	0.006635	0.967594
23	P_multiformis_DSM16608	family S16 unassign peptidases	Ser	SJ	S16	unassign	MER0360728	OTHER	0.002949	0.003483	0.000294	0.993274
23	P_multiformis_DSM16608	family M41 unassign peptidases	Metallo	MA	M41	unassign	MER0363207	OTHER	0.203648	0.01068	0.017686	0.767986
23	P_multiformis_DSM16608	family C56 non-peptidase homologs	Mixed	PC	C56	non-peptidase homolog	MER0385290	OTHER	0.004667	0.008963	0.000424	0.985947
23	P_multiformis_DSM16608	family C69 unassign peptidases	Mixed	PB	C69	unassign	MER0386771	Sec_SPI	0.834614	0.000175	0.164479	0.000732
23	P_multiformis_DSM16608	subfamily M23B unassign peptidases	Metallo	MO	M23	unassign	MER0388620	Sec_SPI	0.985158	0.009947	0.003794	0.001101
23	P_multiformis_DSM16608	PqqL protein (Escherichi coli)	Metallo	ME	M16	M16.A05	MER0390870	Sec_SPI	0.958859	0.000117	0.040455	0.000568
23	P_multiformis_DSM16608	subfamily M16B unassign peptidases	Metallo	ME	M16	unassign	MER0391538	OTHER	0.162167	0.03131	0.064304	0.742218
23	P_multiformis_DSM16608	PqqL protein (Escherichi coli)	Metallo	ME	M16	M16.A05	MER0392467	Sec_SPI	0.798339	0.180259	0.014458	0.006945
23	P_multiformis_DSM16608	methionyl aminopeptidase 1 (Escherichia-type)	Metallo	MG	M24	M24.001	MER0394184	OTHER	0.006085	0.006328	0.0008	0.986786
23	P_multiformis_DSM16608	subfamily M24A unassign peptidases	Metallo	MG	M24	unassign	MER0394993	OTHER	0.004133	0.035766	0.000636	0.959465
23	P_multiformis_DSM16608	family U32 unassign peptidases	Unassign	Unassign	U32	unassign	MER0403640	OTHER	0.029317	0.02297	0.018093	0.92962
23	P_multiformis_DSM16608	MucD peptidase	Mixed	PA	S1	S01.453	MER0407149	Sec_SPI	0.983706	0.012147	0.003123	0.001024
23	P_multiformis_DSM16608	subfamily C1A unassign peptidases	Cys	CA	C1	unassign	MER0428651	Sec_SPII	0.000654	6e-05	0.999034	0.000252
23	P_multiformis_DSM16608	subfamily C1A unassign peptidases	Cys	CA	C1	unassign	MER0428652	Sec_SPI	0.998659	0.000108	0.001036	0.000197
23	P_multiformis_DSM16608	PG0026 peptidase (Porphyromonas-type)	Cys	CD	C25	C25.004	MER0436416	Sec_SPII	0.016906	9.8e-05	0.982115	0.000882
23	P_multiformis_DSM16608	aminodeoxychorismate synthase, subunit II	Mixed	PC	C26	C26.955	MER0438761	OTHER	0.001157	0.00109	0.000191	0.997562
23	P_multiformis_DSM16608	GMP synthase	Mixed	PC	C26	C26.957	MER0442228	OTHER	0.007056	0.000555	0.002147	0.990242
23	P_multiformis_DSM16608	carbamoyl-phosphate synthase (Homo sapiens-type)	Mixed	PC	C26	C26.951	MER0442605	OTHER	0.048382	0.002214	0.007945	0.941459
23	P_multiformis_DSM16608	CTP synthetase	Mixed	PC	C26	C26.964	MER0448017	OTHER	0.084359	0.027462	0.015913	0.872266
23	P_multiformis_DSM16608	imidazoleglycerol-phosphate synthase (Pyrococcus furiosus)	Mixed	PC	C26	C26.A32	MER0450402	OTHER	0.034238	0.000549	0.004196	0.961017
23	P_multiformis_DSM16608	family C44 non-peptidase homologs	Mixed	PB	C44	non-peptidase homolog	MER0456556	OTHER	0.008131	0.001132	0.001754	0.988982
23	P_multiformis_DSM16608	subfamily M16B unassign peptidases	Metallo	ME	M16	unassign	MER0470273	Sec_SPI	0.921629	0.001294	0.072747	0.00433
23	P_multiformis_DSM16608	subfamily M24B unassign peptidases	Metallo	MG	M24	unassign	MER0482359	OTHER	0.088359	0.130619	0.084304	0.696717
23	P_multiformis_DSM16608	subfamily M24B unassign peptidases	Metallo	MG	M24	unassign	MER0482360	OTHER	0.024438	0.042951	0.004239	0.928372
23	P_multiformis_DSM16608	subfamily S9A unassign peptidases	Ser	SC	S9	unassign	MER0489966	OTHER	0.369189	0.154841	0.051358	0.424613
23	P_multiformis_DSM16608	family C56 non-peptidase homologs	Mixed	PC	C56	non-peptidase homolog	MER0731330	OTHER	0.019067	0.008667	0.001424	0.970842
23	P_multiformis_DSM16608	subfamily M20F unassign peptidases	Metallo	MH	M20	unassign	MER0854899	OTHER	0.002105	0.00082	0.00019	0.996885
23	P_multiformis_DSM16608	family M38 non-peptidase homologs	Metallo	MJ	M38	non-peptidase homolog	MER0865542	OTHER	0.002994	0.003806	0.000886	0.992313
23	P_multiformis_DSM16608	family M42 non-peptidase homologs	Metallo	MH	M42	non-peptidase homolog	MER0879003	OTHER	0.003346	0.00328	0.000587	0.992786
23	P_multiformis_DSM16608	subfamily M43B non-peptidase homologs	Metallo	MA	M43	non-peptidase homolog	MER0882033	Sec_SPII	0.000685	7.3e-05	0.998988	0.000255
23	P_multiformis_DSM16608	subfamily M48B unassign peptidases	Metallo	MA	M48	unassign	MER0888082	Sec_SPI	0.987243	0.000212	0.012255	0.00029
23	P_multiformis_DSM16608	family M49 unassign peptidases	Metallo	MA	M49	unassign	MER0889814	OTHER	0.002345	0.004725	0.000216	0.992715
23	P_multiformis_DSM16608	subfamily M50B unassign peptidases	Metallo	MM	M50	unassign	MER0893635	OTHER	0.013955	0.000667	0.00388	0.981498
23	P_multiformis_DSM16608	family M61 non-peptidase homologs	Metallo	MA	M61	non-peptidase homolog	MER0903423	OTHER	0.025839	0.000583	0.006868	0.96671
23	P_multiformis_DSM16608	family M56 unassign peptidases	Metallo	MA	M56	unassign	MER0934262	OTHER	0.003173	0.00027	0.002235	0.994322
23	P_multiformis_DSM16608	family M79 unassign peptidases	Glu	G-	G5	unassign	MER0936930	OTHER	0.003316	0.000233	0.042451	0.954
23	P_multiformis_DSM16608	subfamily S8A unassign peptidases	Ser	SB	S8	unassign	MER0968248	Sec_SPI	0.897164	0.009686	0.026315	0.066835
23	P_multiformis_DSM16608	subfamily S8A unassign peptidases	Ser	SB	S8	unassign	MER0985938	Sec_SPI	0.7019	0.000292	0.296104	0.001704
23	P_multiformis_DSM16608	subfamily S8A unassign peptidases	Ser	SB	S8	unassign	MER0986067	Sec_SPII	0.003895	7.2e-05	0.9957	0.000333
23	P_multiformis_DSM16608	subfamily S8A non-peptidase homologs	Ser	SB	S8	non-peptidase homolog	MER0988635	Sec_SPI	0.787916	0.029103	0.096141	0.08684
23	P_multiformis_DSM16608	family S16 non-peptidase homologs	Ser	SJ	S16	non-peptidase homolog	MER1033575	OTHER	0.017385	0.008554	0.003387	0.970674
23	P_multiformis_DSM16608	family S16 non-peptidase homologs	Ser	SJ	S16	non-peptidase homolog	MER1039229	OTHER	0.023732	0.000891	0.005213	0.970164
23	P_multiformis_DSM16608	subfamily S41A non-peptidase homologs	Ser	SK	S41	non-peptidase homolog	MER1061364	Sec_SPII	0.001899	8.2e-05	0.997725	0.000293
23	P_multiformis_DSM16608	subfamily S49A unassign non-peptidase homologs	Ser	SK	S49	non-peptidase homolog	MER1066129	OTHER	0.019639	0.01157	0.003418	0.965372
23	P_multiformis_DSM16608	family S54 unassign peptidases	Ser	ST	S54	unassign	MER1081102	OTHER	0.016792	0.000165	0.048918	0.934125
23	P_multiformis_DSM16608	subfamily M28F non-peptidase homologs	Metallo	MH	M28	non-peptidase homolog	MER1255388	Sec_SPI	0.463262	0.132251	0.194163	0.210323
23	P_multiformis_DSM16608	subfamily S9A unassign peptidases	Ser	SC	S9	unassign	MER1293402	nil	nil	nil	nil	nil
23	P_multiformis_DSM16608	subfamily S9B unassign peptidases	Ser	SC	S9	unassign	MER1298424	nil	nil	nil	nil	nil
24	P_multisaccharivorax_DSM17128	BACCAC_01431 g.p. (Bacteroides caccae) and similar	Metallo	MA	M93	M93.001	MER0113790	Sec_SPII	0.002154	9.4e-05	0.997449	0.000302
24	P_multisaccharivorax_DSM17128	family A8 unassign peptidases	Asp	AC	A8	unassign	MER0236868	OTHER	0.031912	0.000207	0.004109	0.963771
24	P_multisaccharivorax_DSM17128	bacteriocin-processing peptidase	Cys	CA	C39	C39.001	MER0271717	OTHER	0.008723	0.000378	0.002879	0.98802
24	P_multisaccharivorax_DSM17128	bacteriocin-processing peptidase	Cys	CA	C39	C39.001	MER0276494	OTHER	0.011194	0.003533	0.006127	0.979146
24	P_multisaccharivorax_DSM17128	dipeptidyl-peptidase 5	Ser	SC	S9	S09.012	MER0277187	Sec_SPI	0.955116	0.001368	0.036239	0.007277
24	P_multisaccharivorax_DSM17128	family S13 unassign peptidases	Ser	SE	S13	unassign	MER0280143	Sec_SPI	0.989824	0.000312	0.007588	0.002276
24	P_multisaccharivorax_DSM17128	family C69 unassign peptidases	Mixed	PB	C69	unassign	MER0280260	Sec_SPII	0.025768	0.000118	0.973652	0.000462
24	P_multisaccharivorax_DSM17128	family M6 unassign peptidases	Metallo	MA	M6	unassign	MER0288027	Sec_SPI	0.864918	0.003408	0.107748	0.023926
24	P_multisaccharivorax_DSM17128	Zmp1 peptidase (Mycobacterium-type)	Metallo	MA	M13	M13.009	MER0289187	Sec_SPI	0.87115	0.003638	0.058114	0.067098
24	P_multisaccharivorax_DSM17128	family M19 unassign peptidases	Metallo	MJ	M19	unassign	MER0290501	OTHER	0.024186	0.010554	0.002996	0.962263
24	P_multisaccharivorax_DSM17128	subfamily C1B unassign peptidases	Cys	CA	C1	unassign	MER0293438	Sec_SPI	0.688957	0.024083	0.122832	0.164128
24	P_multisaccharivorax_DSM17128	family S49 unassign peptidases	Ser	SK	S49	unassign	MER0300607	OTHER	0.076751	0.004644	0.029178	0.889426
24	P_multisaccharivorax_DSM17128	bacteriocin-processing peptidase	Cys	CA	C39	C39.001	MER0302394	OTHER	0.004536	0.000592	0.004088	0.990784
24	P_multisaccharivorax_DSM17128	bacteriocin-processing peptidase	Cys	CA	C39	C39.001	MER0302531	OTHER	0.095073	0.002902	0.022145	0.87988
24	P_multisaccharivorax_DSM17128	family C39 unassign peptidases	Cys	CA	C39	unassign	MER0302575	OTHER	0.0113	0.000293	0.002604	0.985803
24	P_multisaccharivorax_DSM17128	peptidase T	Metallo	MH	M20	M20.003	MER0303354	OTHER	0.005064	0.003701	0.001355	0.98988
24	P_multisaccharivorax_DSM17128	Pep581 peptidase	Metallo	MH	M20	M20.012	MER0303716	OTHER	0.002024	0.002095	0.000374	0.995507
24	P_multisaccharivorax_DSM17128	Pep581 peptidase	Metallo	MH	M20	M20.012	MER0303719	OTHER	0.002431	0.00067	0.000502	0.996396
24	P_multisaccharivorax_DSM17128	family M64 unassign peptidases	Metallo	MA	M64	unassign	MER0310647	Sec_SPI	0.981906	0.000181	0.013807	0.004106
24	P_multisaccharivorax_DSM17128	dipeptidase A	Mixed	PB	C69	C69.001	MER0313746	OTHER	0.287688	0.045288	0.145497	0.521526
24	P_multisaccharivorax_DSM17128	collagenase (Porphyromonas-type)	Unassign	Unassign	U32	U32.001	MER0325449	OTHER	0.043031	0.082458	0.004824	0.869687
24	P_multisaccharivorax_DSM17128	family U32 unassign peptidases	Unassign	Unassign	U32	unassign	MER0325565	Sec_SPI	0.653859	0.030185	0.026993	0.288964
24	P_multisaccharivorax_DSM17128	dipeptidyl-peptidase 4 (bacteria-type 2)	Ser	SC	S9	S09.013	MER0326309	OTHER	0.230739	0.018783	0.034126	0.716353
24	P_multisaccharivorax_DSM17128	dipeptidyl-peptidase 5 (Porphyromonas sp.)	Ser	SC	S9	S09.075	MER0326648	Sec_SPI	0.995019	0.001497	0.001833	0.001651
24	P_multisaccharivorax_DSM17128	subfamily S9C unassign peptidases	Ser	SC	S9	unassign	MER0326783	Sec_SPI	0.946505	0.001491	0.033302	0.018701
24	P_multisaccharivorax_DSM17128	subfamily S26A unassign peptidases	Ser	SF	S26	unassign	MER0333735	OTHER	0.00121	0.000368	0.001917	0.996504
24	P_multisaccharivorax_DSM17128	subfamily S41A unassign peptidases	Ser	SK	S41	unassign	MER0337565	OTHER	0.125691	0.00068	0.021822	0.851808
24	P_multisaccharivorax_DSM17128	subfamily S41A unassign peptidases	Ser	SK	S41	unassign	MER0338023	Sec_SPI	0.972956	0.000167	0.022066	0.004811
24	P_multisaccharivorax_DSM17128	subfamily M3A unassign peptidases	Metallo	MA	M3	unassign	MER0338187	OTHER	0.009732	0.001618	0.003297	0.985353
24	P_multisaccharivorax_DSM17128	subfamily S41A unassign peptidases	Ser	SK	S41	unassign	MER0338216	Sec_SPI	0.809493	0.001983	0.123918	0.064606
24	P_multisaccharivorax_DSM17128	Zmp1 peptidase (Mycobacterium-type)	Metallo	MA	M13	M13.009	MER0338542	Sec_SPI	0.989104	0.000157	0.010154	0.000585
24	P_multisaccharivorax_DSM17128	subfamily M3A unassign peptidases	Metallo	MA	M3	unassign	MER0346117	Sec_SPI	0.941839	0.003512	0.044466	0.010183
24	P_multisaccharivorax_DSM17128	family S13 unassign peptidases	Ser	SE	S13	unassign	MER0356998	Sec_SPII	0.000686	6.8e-05	0.999046	0.0002
24	P_multisaccharivorax_DSM17128	peptidase Clp (type 1)	Ser	SK	S14	S14.001	MER0358756	OTHER	0.007128	0.004825	0.000359	0.987687
24	P_multisaccharivorax_DSM17128	family S16 unassign peptidases	Ser	SJ	S16	unassign	MER0360753	OTHER	0.005588	0.006646	0.001029	0.986736
24	P_multisaccharivorax_DSM17128	family M41 unassign peptidases	Metallo	MA	M41	unassign	MER0363056	OTHER	0.035002	0.00188	0.058828	0.90429
24	P_multisaccharivorax_DSM17128	family M41 unassign peptidases	Metallo	MA	M41	unassign	MER0363683	OTHER	0.011293	0.000544	0.00524	0.982923
24	P_multisaccharivorax_DSM17128	family C39 non-peptidase homologs	Cys	CA	C39	non-peptidase homolog	MER0368947	OTHER	0.044418	0.001402	0.066315	0.887865
24	P_multisaccharivorax_DSM17128	bacteriocin-processing peptidase	Cys	CA	C39	C39.001	MER0369008	OTHER	0.038574	0.001456	0.350236	0.609733
24	P_multisaccharivorax_DSM17128	BT3549 putative peptidase	Metallo	MH	M20	M20.016	MER0370156	OTHER	0.039636	0.049149	0.00216	0.909055
24	P_multisaccharivorax_DSM17128	family C56 non-peptidase homologs	Mixed	PC	C56	non-peptidase homolog	MER0385493	OTHER	0.003603	0.006143	0.000169	0.990085
24	P_multisaccharivorax_DSM17128	subfamily M23B unassign peptidases	Metallo	MO	M23	unassign	MER0388355	Sec_SPI	0.839397	0.000721	0.097985	0.061898
24	P_multisaccharivorax_DSM17128	subfamily M23B unassign peptidases	Metallo	MO	M23	unassign	MER0388955	Sec_SPI	0.977078	0.001204	0.009313	0.012404
24	P_multisaccharivorax_DSM17128	subfamily M23B unassign peptidases	Metallo	MO	M23	unassign	MER0389031	Sec_SPI	0.836596	0.001918	0.03182	0.129666
24	P_multisaccharivorax_DSM17128	subfamily M23B unassign peptidases	Metallo	MO	M23	unassign	MER0389138	Sec_SPI	0.992077	0.001641	0.005388	0.000894
24	P_multisaccharivorax_DSM17128	PqqL protein (Escherichi coli)	Metallo	ME	M16	M16.A05	MER0390725	Sec_SPI	0.994167	0.000597	0.004295	0.000941
24	P_multisaccharivorax_DSM17128	subfamily M16B unassign peptidases	Metallo	ME	M16	unassign	MER0390932	OTHER	0.021707	0.003944	0.002278	0.97207
24	P_multisaccharivorax_DSM17128	PqqL protein (Escherichi coli)	Metallo	ME	M16	M16.A05	MER0392374	Sec_SPI	0.92651	0.000137	0.072647	0.000706
24	P_multisaccharivorax_DSM17128	PqqL protein (Escherichi coli)	Metallo	ME	M16	M16.A05	MER0392774	Sec_SPI	0.94545	0.049613	0.001031	0.003906
24	P_multisaccharivorax_DSM17128	methionyl aminopeptidase 1 (Escherichia-type)	Metallo	MG	M24	M24.001	MER0394329	OTHER	0.009816	0.009561	0.001845	0.978779
24	P_multisaccharivorax_DSM17128	MucD peptidase	Mixed	PA	S1	S01.453	MER0408191	Sec_SPI	0.962809	0.01034	0.01449	0.012361
24	P_multisaccharivorax_DSM17128	subfamily C1A unassign peptidases	Cys	CA	C1	unassign	MER0428674	Sec_SPI	0.951068	0.000196	0.048403	0.000334
24	P_multisaccharivorax_DSM17128	PG0026 peptidase (Porphyromonas-type)	Cys	CD	C25	C25.004	MER0436465	Sec_SPI	0.438155	0.000767	0.40205	0.159028
24	P_multisaccharivorax_DSM17128	TRP3 protein	Mixed	PC	C26	C26.959	MER0438618	OTHER	0.006245	0.000465	0.00035	0.99294
24	P_multisaccharivorax_DSM17128	family C26 unassign peptidases	Mixed	PC	C26	unassign	MER0442237	OTHER	0.044265	0.004539	0.005583	0.945613
24	P_multisaccharivorax_DSM17128	GMP synthase	Mixed	PC	C26	C26.957	MER0442732	OTHER	0.005601	0.000402	0.001733	0.992264
24	P_multisaccharivorax_DSM17128	imidazole glycerol phosphate synthase subunit HisH	Mixed	PC	C26	C26.965	MER0444763	OTHER	0.022245	0.003906	0.004158	0.96969
24	P_multisaccharivorax_DSM17128	CTP synthetase	Mixed	PC	C26	C26.964	MER0447821	OTHER	0.084359	0.027462	0.015913	0.872266
24	P_multisaccharivorax_DSM17128	family C44 non-peptidase homologs	Mixed	PB	C44	non-peptidase homolog	MER0456664	OTHER	0.012718	0.004234	0.002199	0.98085
24	P_multisaccharivorax_DSM17128	glutamate synthase (NADPH) large chain	Mixed	PB	C44	C44.003	MER0459807	OTHER	0.005817	0.000618	0.001729	0.991837
24	P_multisaccharivorax_DSM17128	family M6 unassign peptidases	Metallo	MA	M6	unassign	MER0466293	Sec_SPI	0.948987	0.001783	0.018961	0.030268
24	P_multisaccharivorax_DSM17128	subfamily M15C non-peptidase homologs	Metallo	MD	M15	non-peptidase homolog	MER0469883	Sec_SPI	0.980725	0.000749	0.005146	0.013379
24	P_multisaccharivorax_DSM17128	subfamily M16B unassign peptidases	Metallo	ME	M16	unassign	MER0470143	Sec_SPI	0.957738	0.000159	0.039239	0.002864
24	P_multisaccharivorax_DSM17128	subfamily M16B unassign peptidases	Metallo	ME	M16	unassign	MER0470421	Sec_SPI	0.861844	0.000637	0.128426	0.009092
24	P_multisaccharivorax_DSM17128	subfamily M24B unassign peptidases	Metallo	MG	M24	unassign	MER0482430	OTHER	0.008108	0.005944	0.000549	0.985399
24	P_multisaccharivorax_DSM17128	subfamily M24B unassign peptidases	Metallo	MG	M24	unassign	MER0482431	OTHER	0.192581	0.286015	0.04724	0.474164
24	P_multisaccharivorax_DSM17128	prolyl tripeptidyl peptidase	Ser	SC	S9	S09.017	MER0490585	OTHER	0.126893	0.001284	0.021232	0.850591
24	P_multisaccharivorax_DSM17128	subfamily C1A non-peptidase homologs	Cys	CA	C1	non-peptidase homolog	MER0702952	Sec_SPII	0.01092	0.000147	0.983897	0.005036
24	P_multisaccharivorax_DSM17128	family M42 non-peptidase homologs	Metallo	MH	M42	non-peptidase homolog	MER0881102	OTHER	0.002024	0.002095	0.000374	0.995507
24	P_multisaccharivorax_DSM17128	family M49 unassign peptidases	Metallo	MA	M49	unassign	MER0889788	OTHER	0.002903	0.002732	0.000658	0.993706
24	P_multisaccharivorax_DSM17128	subfamily M50B unassign peptidases	Metallo	MM	M50	unassign	MER0898334	OTHER	0.061173	0.001057	0.005656	0.932114
24	P_multisaccharivorax_DSM17128	family M79 unassign peptidases	Glu	G-	G5	unassign	MER0911058	OTHER	0.000528	0.000122	0.001164	0.998186
24	P_multisaccharivorax_DSM17128	family M79 unassign peptidases	Glu	G-	G5	unassign	MER0937079	OTHER	0.007731	0.000248	0.009655	0.982366
24	P_multisaccharivorax_DSM17128	family M82 unassign peptidases	Metallo	M-	M82	unassign	MER0940680	OTHER	0.004861	0.007802	0.000844	0.986492
24	P_multisaccharivorax_DSM17128	subfamily S8A unassign peptidases	Ser	SB	S8	unassign	MER0977234	Sec_SPI	0.905072	0.000287	0.093613	0.001028
24	P_multisaccharivorax_DSM17128	subfamily S8A unassign peptidases	Ser	SB	S8	unassign	MER0982957	Sec_SPII	0.377399	0.001008	0.582819	0.038774
24	P_multisaccharivorax_DSM17128	subfamily S9B unassign peptidases	Ser	SC	S9	unassign	MER0998574	OTHER	0.211676	0.001451	0.068497	0.718377
24	P_multisaccharivorax_DSM17128	family S14 non-peptidase homologs	Ser	SK	S14	non-peptidase homolog	MER1016027	OTHER	0.06894	0.000682	0.123546	0.806832
24	P_multisaccharivorax_DSM17128	family S15 non-peptidase homologs	Ser	SC	S15	non-peptidase homolog	MER1021773	OTHER	0.211676	0.001451	0.068497	0.718377
24	P_multisaccharivorax_DSM17128	family S16 non-peptidase homologs	Ser	SJ	S16	non-peptidase homolog	MER1033278	OTHER	0.027718	0.003688	0.00183	0.966764
24	P_multisaccharivorax_DSM17128	family S16 non-peptidase homologs	Ser	SJ	S16	non-peptidase homolog	MER1036466	OTHER	0.022992	0.001335	0.014338	0.961334
24	P_multisaccharivorax_DSM17128	subfamily S41A non-peptidase homologs	Ser	SK	S41	non-peptidase homolog	MER1056767	Sec_SPII	0.002527	8.9e-05	0.996654	0.00073
24	P_multisaccharivorax_DSM17128	family S54 unassign peptidases	Ser	ST	S54	unassign	MER1076995	OTHER	0.095272	0.002204	0.017417	0.885106
24	P_multisaccharivorax_DSM17128	subfamily S9B unassign peptidases	Ser	SC	S9	unassign	MER1298317	nil	nil	nil	nil	nil
25	P_nigrescens_ATCC33563	colicin V processing peptidase	Cys	CA	C39	C39.005	MER0153657	OTHER	0.003945	0.000601	0.001203	0.994251
25	P_nigrescens_ATCC33563	bacteriocin-processing peptidase	Cys	CA	C39	C39.001	MER0154094	OTHER	0.02866	0.002904	0.004557	0.96388
25	P_nigrescens_ATCC33563	bacteriocin-processing peptidase	Cys	CA	C39	C39.001	MER0173620	OTHER	0.005326	0.001374	0.001633	0.991668
25	P_nigrescens_ATCC33563	subfamily S41A unassign peptidases	Ser	SK	S41	unassign	MER0188785	Sec_SPI	0.974817	0.000607	0.019747	0.004829
25	P_nigrescens_ATCC33563	family M19 unassign peptidases	Metallo	MJ	M19	unassign	MER0190248	OTHER	0.008029	0.001483	0.000655	0.989832
25	P_nigrescens_ATCC33563	family C10 unassign peptidases	Cys	CA	C10	unassign	MER0195562	Sec_SPI	0.994458	0.000771	0.003583	0.001188
25	P_nigrescens_ATCC33563	interpain A	Cys	CA	C10	C10.004	MER0195617	OTHER	0.275121	0.144965	0.010084	0.569831
25	P_nigrescens_ATCC33563	subfamily M28C non-peptidase homologs	Metallo	MH	M28	non-peptidase homolog	MER0197944	Sec_SPII	0.013511	0.000104	0.985672	0.000714
25	P_nigrescens_ATCC33563	mersacidin lantibiotic processing peptidase	Cys	CA	C39	C39.004	MER0226511	OTHER	0.026171	0.00051	0.011795	0.961525
25	P_nigrescens_ATCC33563	family A8 unassign peptidases	Asp	AC	A8	unassign	MER0245171	OTHER	0.010082	0.000139	0.001468	0.988311
25	P_nigrescens_ATCC33563	Zmp1 peptidase (Mycobacterium-type)	Metallo	MA	M13	M13.009	MER0277057	Sec_SPI	0.995144	0.000115	0.004564	0.000176
25	P_nigrescens_ATCC33563	family C69 unassign peptidases	Mixed	PB	C69	unassign	MER0277314	Sec_SPI	0.945458	9.8e-05	0.054247	0.000197
25	P_nigrescens_ATCC33563	family C26 unassign peptidases	Mixed	PC	C26	unassign	MER0279227	OTHER	0.008029	0.001483	0.000655	0.989832
25	P_nigrescens_ATCC33563	family M6 unassign peptidases	Metallo	MA	M6	unassign	MER0287996	Sec_SPI	0.996435	0.000255	0.002994	0.000316
25	P_nigrescens_ATCC33563	family M6 unassign peptidases	Metallo	MA	M6	unassign	MER0288033	Sec_SPI	0.996015	0.000246	0.002987	0.000752
25	P_nigrescens_ATCC33563	Zmp1 peptidase (Mycobacterium-type)	Metallo	MA	M13	M13.009	MER0289189	Sec_SPI	0.975827	0.001108	0.015439	0.007626
25	P_nigrescens_ATCC33563	family C10 unassign peptidases	Cys	CA	C10	unassign	MER0291530	Sec_SPI	0.997624	0.000417	0.001408	0.00055
25	P_nigrescens_ATCC33563	interpain A	Cys	CA	C10	C10.004	MER0291553	Sec_SPI	0.923103	0.000276	0.064071	0.01255
25	P_nigrescens_ATCC33563	subfamily C1B unassign peptidases	Cys	CA	C1	unassign	MER0293461	Sec_SPI	0.958071	0.001164	0.0363	0.004465
25	P_nigrescens_ATCC33563	subfamily S49B unassign peptidases	Ser	SK	S49	unassign	MER0300047	OTHER	0.003854	0.000324	0.007873	0.987949
25	P_nigrescens_ATCC33563	peptidase T	Metallo	MH	M20	M20.003	MER0303364	OTHER	0.005401	0.001742	0.001236	0.991621
25	P_nigrescens_ATCC33563	Pep581 peptidase	Metallo	MH	M20	M20.012	MER0303703	OTHER	0.001657	0.001654	0.000267	0.996422
25	P_nigrescens_ATCC33563	Pep581 peptidase	Metallo	MH	M20	M20.012	MER0303728	OTHER	0.00505	0.002529	0.000794	0.991628
25	P_nigrescens_ATCC33563	family M64 unassign peptidases	Metallo	MA	M64	unassign	MER0310619	Sec_SPI	0.996732	0.000236	0.001966	0.001066
25	P_nigrescens_ATCC33563	dipeptidyl-peptidase 7 (Porphyromonas gingivalis-type)	Mixed	PA	S46	S46.001	MER0312634	Sec_SPI	0.998732	0.000136	0.00093	0.000202
25	P_nigrescens_ATCC33563	dipeptidase A	Mixed	PB	C69	C69.001	MER0313733	OTHER	0.026947	0.002017	0.006672	0.964365
25	P_nigrescens_ATCC33563	family S51 unassign peptidases	Mixed	PC	S51	unassign	MER0314187	OTHER	0.461599	0.001321	0.075037	0.462043
25	P_nigrescens_ATCC33563	collagenase (Porphyromonas-type)	Unassign	Unassign	U32	U32.001	MER0325434	OTHER	0.057044	0.413886	0.001216	0.527854
25	P_nigrescens_ATCC33563	family U32 unassign peptidases	Unassign	Unassign	U32	unassign	MER0325725	OTHER	0.04316	0.044939	0.002726	0.909175
25	P_nigrescens_ATCC33563	subfamily S9A unassign peptidases	Ser	SC	S9	unassign	MER0325849	Sec_SPI	0.838805	0.000225	0.158908	0.002062
25	P_nigrescens_ATCC33563	dipeptidyl-peptidase 4 (bacteria-type 2)	Ser	SC	S9	S09.013	MER0326314	Sec_SPI	0.998604	0.000154	0.000887	0.000356
25	P_nigrescens_ATCC33563	subfamily S26A unassign peptidases	Ser	SF	S26	unassign	MER0333779	OTHER	0.000302	0.00029	0.001466	0.997941
25	P_nigrescens_ATCC33563	family M12 non-peptidase homologs	Metallo	MA	M12	non-peptidase homolog	MER0334385	Sec_SPII	0.005466	0.000205	0.993542	0.000787
25	P_nigrescens_ATCC33563	subfamily S41A unassign peptidases	Ser	SK	S41	unassign	MER0337151	Sec_SPI	0.995827	0.000363	0.003338	0.000472
25	P_nigrescens_ATCC33563	subfamily S41A unassign peptidases	Ser	SK	S41	unassign	MER0338088	OTHER	0.040768	0.000794	0.010335	0.948103
25	P_nigrescens_ATCC33563	peptidyl-dipeptidase Dcp	Metallo	MA	M3	M03.005	MER0338830	OTHER	0.003644	0.000681	0.000925	0.994751
25	P_nigrescens_ATCC33563	subfamily M3A unassign peptidases	Metallo	MA	M3	unassign	MER0343257	Sec_SPI	0.784063	0.002574	0.209899	0.003464
25	P_nigrescens_ATCC33563	family S16 unassign peptidases	Ser	SJ	S16	unassign	MER0349552	OTHER	0.003187	0.001535	0.000669	0.994609
25	P_nigrescens_ATCC33563	family S13 unassign peptidases	Ser	SE	S13	unassign	MER0356703	Sec_SPI	0.984049	0.000288	0.014305	0.001358
25	P_nigrescens_ATCC33563	peptidase Clp (type 1)	Ser	SK	S14	S14.001	MER0358657	OTHER	0.002378	0.001689	0.000576	0.995357
25	P_nigrescens_ATCC33563	family M41 unassign peptidases	Metallo	MA	M41	unassign	MER0363458	OTHER	0.163286	0.002004	0.0733	0.76141
25	P_nigrescens_ATCC33563	bacteriocin-processing peptidase	Cys	CA	C39	C39.001	MER0368986	OTHER	0.003051	0.000643	0.000922	0.995384
25	P_nigrescens_ATCC33563	family C56 non-peptidase homologs	Mixed	PC	C56	non-peptidase homolog	MER0385300	OTHER	0.002179	0.005435	0.000221	0.992165
25	P_nigrescens_ATCC33563	subfamily M23B unassign peptidases	Metallo	MO	M23	unassign	MER0388531	Sec_SPI	0.916196	0.00232	0.067266	0.014218
25	P_nigrescens_ATCC33563	PqqL protein (Escherichi coli)	Metallo	ME	M16	M16.A05	MER0390495	Sec_SPI	0.627297	0.000112	0.371986	0.000606
25	P_nigrescens_ATCC33563	PqqL protein (Escherichi coli)	Metallo	ME	M16	M16.A05	MER0390589	Sec_SPI	0.966923	0.007513	0.011814	0.013751
25	P_nigrescens_ATCC33563	PqqL protein (Escherichi coli)	Metallo	ME	M16	M16.A05	MER0390634	Sec_SPI	0.991612	0.000192	0.007781	0.000414
25	P_nigrescens_ATCC33563	subfamily M16B unassign peptidases	Metallo	ME	M16	unassign	MER0390971	OTHER	0.135876	0.004947	0.114527	0.74465
25	P_nigrescens_ATCC33563	subfamily M16B unassign peptidases	Metallo	ME	M16	unassign	MER0391120	Sec_SPI	0.91191	0.001255	0.053542	0.033292
25	P_nigrescens_ATCC33563	PqqL protein (Escherichi coli)	Metallo	ME	M16	M16.A05	MER0391834	Sec_SPI	0.791859	0.000372	0.206126	0.001643
25	P_nigrescens_ATCC33563	methionyl aminopeptidase 1 (Escherichia-type)	Metallo	MG	M24	M24.001	MER0394148	OTHER	0.009163	0.036629	0.001571	0.952636
25	P_nigrescens_ATCC33563	dipeptidyl-peptidase 5 (Porphyromonas sp.)	Ser	SC	S9	S09.075	MER0404576	Sec_SPI	0.892987	0.000539	0.1049	0.001574
25	P_nigrescens_ATCC33563	MucD peptidase	Mixed	PA	S1	S01.453	MER0408270	Sec_SPI	0.964606	0.016892	0.009362	0.009141
25	P_nigrescens_ATCC33563	subfamily C1A unassign peptidases	Cys	CA	C1	unassign	MER0428681	Sec_SPI	0.994852	0.000191	0.004617	0.00034
25	P_nigrescens_ATCC33563	subfamily C1A unassign peptidases	Cys	CA	C1	unassign	MER0428682	Sec_SPII	0.002424	8.6e-05	0.997007	0.000484
25	P_nigrescens_ATCC33563	TRP3 protein	Mixed	PC	C26	C26.959	MER0436477	OTHER	0.00792	0.00182	0.000541	0.989718
25	P_nigrescens_ATCC33563	PG0026 peptidase (Porphyromonas-type)	Cys	CD	C25	C25.004	MER0436478	Sec_SPI	0.986492	0.000185	0.012119	0.001204
25	P_nigrescens_ATCC33563	carbamoyl-phosphate synthase (Homo sapiens-type)	Mixed	PC	C26	C26.951	MER0441889	OTHER	0.024969	0.000906	0.003824	0.970301
25	P_nigrescens_ATCC33563	GMP synthase	Mixed	PC	C26	C26.957	MER0443401	OTHER	0.008812	0.000477	0.002236	0.988475
25	P_nigrescens_ATCC33563	family C39 unassign peptidases	Cys	CA	C39	unassign	MER0445655	OTHER	0.109759	0.000781	0.113431	0.776029
25	P_nigrescens_ATCC33563	CTP synthetase	Mixed	PC	C26	C26.964	MER0447477	OTHER	0.11271	0.030075	0.024273	0.832942
25	P_nigrescens_ATCC33563	imidazoleglycerol-phosphate synthase (Pyrococcus furiosus)	Mixed	PC	C26	C26.A32	MER0450882	OTHER	0.348538	0.000602	0.015035	0.635825
25	P_nigrescens_ATCC33563	family C44 non-peptidase homologs	Mixed	PB	C44	non-peptidase homolog	MER0456692	OTHER	0.007715	0.001204	0.001998	0.989082
25	P_nigrescens_ATCC33563	DNA repair protein RadA (Escherichia coli)	Ser	SJ	S16	S16.A04	MER0475340	OTHER	0.009996	0.000461	0.002853	0.98669
25	P_nigrescens_ATCC33563	subfamily M24B unassign peptidases	Metallo	MG	M24	unassign	MER0481111	OTHER	0.040371	0.001285	0.003865	0.954479
25	P_nigrescens_ATCC33563	subfamily M24B unassign peptidases	Metallo	MG	M24	unassign	MER0482459	OTHER	0.025048	0.006824	0.001598	0.96653
25	P_nigrescens_ATCC33563	subfamily S9A unassign peptidases	Ser	SC	S9	unassign	MER0490607	Sec_SPI	0.984195	0.003136	0.004029	0.008639
25	P_nigrescens_ATCC33563	family C13 unassign peptidases	Cys	CD	C13	unassign	MER0650677	Sec_SPI	0.97463	0.00042	0.023513	0.001436
25	P_nigrescens_ATCC33563	subfamily M20C unassign peptidases	Metallo	MH	M20	unassign	MER0660851	OTHER	0.004766	0.00145	0.00082	0.992964
25	P_nigrescens_ATCC33563	family C39 non-peptidase homologs	Cys	CA	C39	non-peptidase homolog	MER0714892	OTHER	0.004705	0.001301	0.000712	0.993282
25	P_nigrescens_ATCC33563	family C39 non-peptidase homologs	Cys	CA	C39	non-peptidase homolog	MER0715837	OTHER	0.023082	0.000765	0.011535	0.964619
25	P_nigrescens_ATCC33563	family C39 non-peptidase homologs	Cys	CA	C39	non-peptidase homolog	MER0715898	OTHER	0.077114	0.008811	0.317574	0.596501
25	P_nigrescens_ATCC33563	family C39 non-peptidase homologs	Cys	CA	C39	non-peptidase homolog	MER0716568	OTHER	0.013558	0.003493	0.001745	0.981204
25	P_nigrescens_ATCC33563	family C39 non-peptidase homologs	Cys	CA	C39	non-peptidase homolog	MER0716761	OTHER	0.072436	0.002009	0.076292	0.849263
25	P_nigrescens_ATCC33563	family C39 non-peptidase homologs	Cys	CA	C39	non-peptidase homolog	MER0717265	OTHER	0.017431	0.001097	0.013244	0.968228
25	P_nigrescens_ATCC33563	family C56 non-peptidase homologs	Mixed	PC	C56	non-peptidase homolog	MER0731236	OTHER	0.045111	0.004205	0.003951	0.946733
25	P_nigrescens_ATCC33563	subfamily M20F unassign peptidases	Metallo	MH	M20	unassign	MER0806165	OTHER	0.011512	0.008232	0.001447	0.978809
25	P_nigrescens_ATCC33563	subfamily M20F unassign peptidases	Metallo	MH	M20	unassign	MER0825043	OTHER	0.007261	0.006501	0.000724	0.985513
25	P_nigrescens_ATCC33563	subfamily M14B non-peptidase homologs	Metallo	MC	M14	non-peptidase homolog	MER0836028	Sec_SPI	0.576358	0.014255	0.106083	0.303303
25	P_nigrescens_ATCC33563	subfamily M20C unassign peptidases	Metallo	MH	M20	unassign	MER0839882	OTHER	0.001518	0.001181	0.000202	0.997099
25	P_nigrescens_ATCC33563	family M38 non-peptidase homologs	Metallo	MJ	M38	non-peptidase homolog	MER0869090	OTHER	0.164922	0.002876	0.092626	0.739577
25	P_nigrescens_ATCC33563	family M49 unassign peptidases	Metallo	MA	M49	unassign	MER0885034	OTHER	0.005541	0.001779	0.000464	0.992216
25	P_nigrescens_ATCC33563	subfamily M48B unassign peptidases	Metallo	MA	M48	unassign	MER0887220	Sec_SPI	0.993606	0.002506	0.002581	0.001306
25	P_nigrescens_ATCC33563	family M49 unassign peptidases	Metallo	MA	M49	unassign	MER0889902	OTHER	0.005541	0.001779	0.000464	0.992216
25	P_nigrescens_ATCC33563	subfamily M50B unassign peptidases	Metallo	MM	M50	unassign	MER0891704	OTHER	0.009854	0.00079	0.00316	0.986197
25	P_nigrescens_ATCC33563	family M56 unassign peptidases	Metallo	MA	M56	unassign	MER0899846	OTHER	0.007068	0.000713	0.0055	0.986719
25	P_nigrescens_ATCC33563	family M61 non-peptidase homologs	Metallo	MA	M61	non-peptidase homolog	MER0902004	OTHER	0.040768	0.000794	0.010335	0.948103
25	P_nigrescens_ATCC33563	family C56 non-peptidase homologs	Mixed	PC	C56	non-peptidase homolog	MER0913256	OTHER	0.03217	0.005486	0.003118	0.959226
25	P_nigrescens_ATCC33563	subfamily M15D non-peptidase homologs	Metallo	MD	M15	non-peptidase homolog	MER0919225	OTHER	0.244855	0.0015	0.214824	0.53882
25	P_nigrescens_ATCC33563	subfamily M15D unassign peptidases	Metallo	MD	M15	unassign	MER0919428	OTHER	0.216918	0.001179	0.214998	0.566906
25	P_nigrescens_ATCC33563	family M79 unassign peptidases	Glu	G-	G5	unassign	MER0935549	OTHER	0.002159	0.000173	0.000932	0.996737
25	P_nigrescens_ATCC33563	subfamily S8A unassign peptidases	Ser	SB	S8	unassign	MER0968121	Sec_SPI	0.972269	0.000229	0.02651	0.000993
25	P_nigrescens_ATCC33563	subfamily S8A unassign peptidases	Ser	SB	S8	unassign	MER0972605	Sec_SPII	0.011339	8.6e-05	0.988293	0.000283
25	P_nigrescens_ATCC33563	subfamily S8A non-peptidase homologs	Ser	SB	S8	non-peptidase homolog	MER0972888	Sec_SPI	0.531505	0.0002	0.467578	0.000718
25	P_nigrescens_ATCC33563	subfamily S8A non-peptidase homologs	Ser	SB	S8	non-peptidase homolog	MER0973887	Sec_SPI	0.795707	0.000759	0.056643	0.146892
25	P_nigrescens_ATCC33563	subfamily S8A unassign peptidases	Ser	SB	S8	unassign	MER0975057	Sec_SPI	0.988747	0.00022	0.010338	0.000694
25	P_nigrescens_ATCC33563	subfamily S8A non-peptidase homologs	Ser	SB	S8	non-peptidase homolog	MER0975258	Sec_SPI	0.531505	0.0002	0.467578	0.000718
25	P_nigrescens_ATCC33563	subfamily S8A non-peptidase homologs	Ser	SB	S8	non-peptidase homolog	MER0977848	Sec_SPI	0.700056	0.001092	0.251303	0.047548
25	P_nigrescens_ATCC33563	subfamily S8A unassign peptidases	Ser	SB	S8	unassign	MER0981454	Sec_SPI	0.994609	0.000159	0.002443	0.002788
25	P_nigrescens_ATCC33563	subfamily S8A unassign peptidases	Ser	SB	S8	unassign	MER0985306	Sec_SPI	0.531505	0.0002	0.467578	0.000718
25	P_nigrescens_ATCC33563	subfamily S8A unassign peptidases	Ser	SB	S8	unassign	MER0987529	Sec_SPI	0.996665	0.000116	0.001989	0.00123
25	P_nigrescens_ATCC33563	subfamily S8A unassign peptidases	Ser	SB	S8	unassign	MER0989513	Sec_SPII	0.012906	8.9e-05	0.986752	0.000252
25	P_nigrescens_ATCC33563	family S12 unassign peptidases	Ser	SE	S12	unassign	MER1009537	Sec_SPII	0.002398	0.000157	0.995233	0.002211
25	P_nigrescens_ATCC33563	subfamily S9B unassign peptidases	Ser	SC	S9	unassign	MER1023341	Sec_SPI	0.665734	0.005324	0.006215	0.322727
25	P_nigrescens_ATCC33563	family S15 non-peptidase homologs	Ser	SC	S15	non-peptidase homolog	MER1026569	Sec_SPI	0.665734	0.005324	0.006215	0.322727
25	P_nigrescens_ATCC33563	subfamily S41A non-peptidase homologs	Ser	SK	S41	non-peptidase homolog	MER1053656	Sec_SPII	0.001793	5.4e-05	0.997602	0.000551
25	P_nigrescens_ATCC33563	family S54 unassign peptidases	Ser	ST	S54	unassign	MER1080782	OTHER	0.003464	0.000122	0.006152	0.990263
25	P_nigrescens_ATCC33563	family S54 non-peptidase homologs	Ser	ST	S54	non-peptidase homolog	MER1082282	OTHER	0.002423	0.000129	0.004074	0.993374
25	P_nigrescens_ATCC33563	family C10 unassign peptidases	Cys	CA	C10	unassign	MER1168950	Sec_SPI	0.829247	0.004425	0.146207	0.020121
25	P_nigrescens_ATCC33563	family C10 unassign peptidases	Cys	CA	C10	unassign	MER1168962	Sec_SPI	0.994458	0.000771	0.003583	0.001188
25	P_nigrescens_ATCC33563	subfamily S8B unassign peptidases	Ser	SB	S8	unassign	MER1290574	nil	nil	nil	nil	nil
26	P_oralis_ATCC33269	family M93 non-peptidase homologs	Metallo	MA	M93	non-peptidase homolog	MER0151898	Sec_SPII	0.0013	0.000124	0.998157	0.00042
26	P_oralis_ATCC33269	family A8 unassign peptidases	Asp	AC	A8	unassign	MER0189540	OTHER	0.002957	0.000184	0.001033	0.995826
26	P_oralis_ATCC33269	family C10 unassign peptidases	Cys	CA	C10	unassign	MER0275272	Sec_SPI	0.945505	0.001501	0.012753	0.04024
26	P_oralis_ATCC33269	vanX D-Ala-D-Ala dipeptidase	Metallo	MD	M15	M15.011	MER0276279	Sec_SPI	0.981736	0.000852	0.01431	0.003102
26	P_oralis_ATCC33269	family C10 unassign peptidases	Cys	CA	C10	unassign	MER0278964	OTHER	0.2188	0.037006	0.010552	0.733642
26	P_oralis_ATCC33269	family M19 unassign peptidases	Metallo	MJ	M19	unassign	MER0279393	OTHER	0.006703	0.002283	0.000983	0.990031
26	P_oralis_ATCC33269	family C26 unassign peptidases	Mixed	PC	C26	unassign	MER0279394	OTHER	0.006703	0.002283	0.000983	0.990031
26	P_oralis_ATCC33269	peptidase T	Metallo	MH	M20	M20.003	MER0280315	OTHER	0.003963	0.001449	0.000726	0.993863
26	P_oralis_ATCC33269	dipeptidyl-peptidase 7 (Porphyromonas gingivalis-type)	Mixed	PA	S46	S46.001	MER0280616	Sec_SPI	0.997579	0.000211	0.001486	0.000723
26	P_oralis_ATCC33269	family M6 unassign peptidases	Metallo	MA	M6	unassign	MER0287981	Sec_SPI	0.816995	0.001237	0.100489	0.08128
26	P_oralis_ATCC33269	family M6 unassign peptidases	Metallo	MA	M6	unassign	MER0287995	Sec_SPI	0.957103	0.000216	0.041937	0.000743
26	P_oralis_ATCC33269	Zmp1 peptidase (Mycobacterium-type)	Metallo	MA	M13	M13.009	MER0289195	Sec_SPI	0.98648	0.001809	0.006047	0.005665
26	P_oralis_ATCC33269	family C10 unassign peptidases	Cys	CA	C10	unassign	MER0291525	Sec_SPI	0.795196	0.005127	0.070762	0.128916
26	P_oralis_ATCC33269	family C10 unassign peptidases	Cys	CA	C10	unassign	MER0291529	Sec_SPI	0.993086	0.000346	0.005154	0.001414
26	P_oralis_ATCC33269	subfamily C1B unassign peptidases	Cys	CA	C1	unassign	MER0293462	Sec_SPI	0.816272	0.000413	0.177629	0.005687
26	P_oralis_ATCC33269	subfamily S49B unassign peptidases	Ser	SK	S49	unassign	MER0301283	OTHER	0.053934	0.001059	0.014024	0.930982
26	P_oralis_ATCC33269	bacteriocin-processing peptidase	Cys	CA	C39	C39.001	MER0302343	OTHER	0.006665	0.007906	0.001288	0.984142
26	P_oralis_ATCC33269	Pep581 peptidase	Metallo	MH	M20	M20.012	MER0303668	OTHER	0.002892	0.004206	0.000538	0.992364
26	P_oralis_ATCC33269	Pep581 peptidase	Metallo	MH	M20	M20.012	MER0303708	OTHER	0.005354	0.001964	0.001429	0.991254
26	P_oralis_ATCC33269	family M64 unassign peptidases	Metallo	MA	M64	unassign	MER0310611	Sec_SPI	0.985965	0.000391	0.012083	0.001561
26	P_oralis_ATCC33269	dipeptidase A	Mixed	PB	C69	C69.001	MER0313742	OTHER	0.0169	0.010943	0.006363	0.965793
26	P_oralis_ATCC33269	family M96 unassign peptidases	Glu	GC	G4	unassign	MER0314000	Sec_SPI	0.982982	0.000211	0.009478	0.007328
26	P_oralis_ATCC33270	collagenase (Porphyromonas-type)	Unassign	Unassign	U32	U32.001	MER0325450	OTHER	0.029145	0.140535	0.001657	0.828663
26	P_oralis_ATCC33269	dipeptidyl-peptidase 4 (bacteria-type 2)	Ser	SC	S9	S09.013	MER0326236	Sec_SPI	0.973875	0.000611	0.010269	0.015245
26	P_oralis_ATCC33269	subfamily S26A unassign peptidases	Ser	SF	S26	unassign	MER0333732	OTHER	0.000249	0.000472	0.001136	0.998143
26	P_oralis_ATCC33269	peptidyl-dipeptidase Dcp	Metallo	MA	M3	M03.005	MER0336366	OTHER	0.004945	0.004319	0.001037	0.989699
26	P_oralis_ATCC33269	subfamily S41A unassign peptidases	Ser	SK	S41	unassign	MER0337328	OTHER	0.111053	0.000923	0.036432	0.851592
26	P_oralis_ATCC33269	subfamily S41A unassign peptidases	Ser	SK	S41	unassign	MER0337669	Sec_SPI	0.983099	0.000186	0.015998	0.000716
26	P_oralis_ATCC33269	subfamily S41A unassign peptidases	Ser	SK	S41	unassign	MER0338412	Sec_SPI	0.658888	0.001659	0.324481	0.014972
26	P_oralis_ATCC33269	HtpX-2 peptidase	Metallo	MA	M48	M48.004	MER0348931	OTHER	0.000716	0.000202	0.001729	0.997353
26	P_oralis_ATCC33269	family S13 unassign peptidases	Ser	SE	S13	unassign	MER0356690	Sec_SPI	0.984902	0.002062	0.011191	0.001844
26	P_oralis_ATCC33269	family S14 unassign peptidases	Ser	SK	S14	unassign	MER0358759	OTHER	0.00461	0.001103	0.000409	0.993879
26	P_oralis_ATCC33269	family S14 unassign peptidases	Ser	SK	S14	unassign	MER0359836	OTHER	0.034317	0.003234	0.053713	0.908736
26	P_oralis_ATCC33269	family S16 unassign peptidases	Ser	SJ	S16	unassign	MER0360797	OTHER	0.003083	0.006837	0.000322	0.989758
26	P_oralis_ATCC33269	family M41 unassign peptidases	Metallo	MA	M41	unassign	MER0363266	OTHER	0.070171	0.008654	0.003787	0.917388
26	P_oralis_ATCC33269	family C39 non-peptidase homologs	Cys	CA	C39	non-peptidase homolog	MER0368945	OTHER	0.013789	0.001081	0.002846	0.982284
26	P_oralis_ATCC33269	BT3549 putative peptidase	Metallo	MH	M20	M20.016	MER0369534	OTHER	0.017734	0.025553	0.005059	0.951654
26	P_oralis_ATCC33269	NLP/P60 (Nostoc punctiforme)-like putative peptidase	Cys	CO	C40	C40.009	MER0377097	OTHER	0.006226	0.005642	0.001071	0.987061
26	P_oralis_ATCC33269	family C56 non-peptidase homologs	Mixed	PC	C56	non-peptidase homolog	MER0385375	OTHER	0.003134	0.004931	0.000217	0.991719
26	P_oralis_ATCC33269	family C69 unassign peptidases	Mixed	PB	C69	unassign	MER0386682	Sec_SPII	0.131146	0.000272	0.858124	0.010458
26	P_oralis_ATCC33269	subfamily M23B unassign peptidases	Metallo	MO	M23	unassign	MER0388783	Sec_SPI	0.681635	0.005852	0.023412	0.2891
26	P_oralis_ATCC33269	subfamily M23B unassign peptidases	Metallo	MO	M23	unassign	MER0388933	Sec_SPI	0.969745	0.006855	0.015817	0.007583
26	P_oralis_ATCC33269	PqqL protein (Escherichi coli)	Metallo	ME	M16	M16.A05	MER0390320	Sec_SPI	0.907074	0.000227	0.090697	0.002002
26	P_oralis_ATCC33269	PqqL protein (Escherichi coli)	Metallo	ME	M16	M16.A05	MER0390561	Sec_SPI	0.997559	7e-05	0.002093	0.000278
26	P_oralis_ATCC33269	PqqL protein (Escherichi coli)	Metallo	ME	M16	M16.A05	MER0390841	Sec_SPI	0.992634	0.000128	0.007068	0.000169
26	P_oralis_ATCC33269	subfamily M16B unassign peptidases	Metallo	ME	M16	unassign	MER0391484	OTHER	0.064348	0.008698	0.280921	0.646033
26	P_oralis_ATCC33269	PqqL protein (Escherichi coli)	Metallo	ME	M16	M16.A05	MER0392124	OTHER	0.103932	0.001113	0.016209	0.878746
26	P_oralis_ATCC33269	subfamily M16B non-peptidase homologs	Metallo	ME	M16	non-peptidase homolog	MER0392919	Sec_SPI	0.994002	0.000132	0.005223	0.000642
26	P_oralis_ATCC33269	methionyl aminopeptidase 1 (Escherichia-type)	Metallo	MG	M24	M24.001	MER0394190	OTHER	0.013219	0.002264	0.002593	0.981924
26	P_oralis_ATCC33269	subfamily M24A unassign peptidases	Metallo	MG	M24	unassign	MER0395034	OTHER	0.003902	0.014849	0.000497	0.980752
26	P_oralis_ATCC33271	family U32 unassign peptidases	Unassign	Unassign	U32	unassign	MER0403528	OTHER	0.444895	0.032238	0.044824	0.478043
26	P_oralis_ATCC33269	dipeptidyl-peptidase 5 (Porphyromonas sp.)	Ser	SC	S9	S09.075	MER0404810	Sec_SPI	0.962696	0.000862	0.033197	0.003245
26	P_oralis_ATCC33269	MucD peptidase	Mixed	PA	S1	S01.453	MER0407919	Sec_SPI	0.983765	0.002617	0.012277	0.001341
26	P_oralis_ATCC33269	subfamily C1A unassign peptidases	Cys	CA	C1	unassign	MER0428646	Sec_SPII	0.02287	0.000176	0.964508	0.012445
26	P_oralis_ATCC33269	subfamily C1A unassign peptidases	Cys	CA	C1	unassign	MER0428647	Sec_SPI	0.964572	0.000121	0.034745	0.000562
26	P_oralis_ATCC33269	PG0026 peptidase (Porphyromonas-type)	Cys	CD	C25	C25.004	MER0436406	Sec_SPI	0.99559	0.000472	0.003262	0.000677
26	P_oralis_ATCC33269	aminodeoxychorismate synthase, subunit II	Mixed	PC	C26	C26.955	MER0438998	OTHER	0.004591	0.000211	0.000413	0.994786
26	P_oralis_ATCC33269	carbamoyl-phosphate synthase (Homo sapiens-type)	Mixed	PC	C26	C26.951	MER0442784	OTHER	0.059723	0.002991	0.009758	0.927528
26	P_oralis_ATCC33269	GMP synthase	Mixed	PC	C26	C26.957	MER0443094	OTHER	0.010695	0.000725	0.003477	0.985104
26	P_oralis_ATCC33269	imidazole glycerol phosphate synthase subunit HisH	Mixed	PC	C26	C26.965	MER0444692	OTHER	0.018799	0.000493	0.001403	0.979305
26	P_oralis_ATCC33269	CTP synthetase	Mixed	PC	C26	C26.964	MER0447332	OTHER	0.11271	0.030075	0.024273	0.832942
26	P_oralis_ATCC33269	imidazoleglycerol-phosphate synthase (Pyrococcus furiosus)	Mixed	PC	C26	C26.A32	MER0450549	OTHER	0.321549	0.001886	0.011361	0.665205
26	P_oralis_ATCC33269	family M1 unassign peptidases	Metallo	MA	M1	unassign	MER0465131	Sec_SPI	0.995008	0.000122	0.004573	0.000296
26	P_oralis_ATCC33269	DNA repair protein RadA (Escherichia coli)	Ser	SJ	S16	S16.A04	MER0475294	OTHER	0.025625	0.001474	0.004393	0.968508
26	P_oralis_ATCC33269	subfamily M23B unassign peptidases	Metallo	MO	M23	unassign	MER0479438	OTHER	0.053958	0.001355	0.001155	0.943531
26	P_oralis_ATCC33269	subfamily M24B unassign peptidases	Metallo	MG	M24	unassign	MER0482346	OTHER	0.033346	0.024414	0.019113	0.923126
26	P_oralis_ATCC33269	subfamily M24B unassign peptidases	Metallo	MG	M24	unassign	MER0482347	OTHER	0.010086	0.007183	0.001491	0.981239
26	P_oralis_ATCC33269	prolyl tripeptidyl peptidase	Ser	SC	S9	S09.017	MER0489957	Sec_SPI	0.980414	0.001291	0.013868	0.004427
26	P_oralis_ATCC33269	family C39 non-peptidase homologs	Cys	CA	C39	non-peptidase homolog	MER0717246	OTHER	0.014105	0.000887	0.00122	0.983788
26	P_oralis_ATCC33269	family M42 non-peptidase homologs	Metallo	MH	M42	non-peptidase homolog	MER0879573	OTHER	0.005354	0.001964	0.001429	0.991254
26	P_oralis_ATCC33269	subfamily M43B non-peptidase homologs	Metallo	MA	M43	non-peptidase homolog	MER0881553	Sec_SPI	0.875286	0.000501	0.121351	0.002862
26	P_oralis_ATCC33269	subfamily M43B non-peptidase homologs	Metallo	MA	M43	non-peptidase homolog	MER0881686	Sec_SPII	0.000893	8.9e-05	0.998746	0.000271
26	P_oralis_ATCC33269	subfamily M48A non-peptidase homologs	Metallo	MA	M48	non-peptidase homolog	MER0883941	Sec_SPI	0.997056	0.000263	0.001565	0.001116
26	P_oralis_ATCC33269	family M49 unassign peptidases	Metallo	MA	M49	unassign	MER0886366	OTHER	0.002497	0.00705	0.00148	0.988973
26	P_oralis_ATCC33269	family C56 non-peptidase homologs	Mixed	PC	C56	non-peptidase homolog	MER0890639	OTHER	0.020113	0.000381	0.005171	0.974335
26	P_oralis_ATCC33269	subfamily M50B unassign peptidases	Metallo	MM	M50	unassign	MER0891779	OTHER	0.012098	0.000536	0.00339	0.983976
26	P_oralis_ATCC33269	subfamily S1C unassign peptidases	Mixed	PA	S1	unassign	MER0900448	Sec_SPI	0.983765	0.002617	0.012277	0.001341
26	P_oralis_ATCC33269	family M61 non-peptidase homologs	Metallo	MA	M61	non-peptidase homolog	MER0901082	OTHER	0.120545	0.001009	0.038736	0.83971
26	P_oralis_ATCC33269	family M61 non-peptidase homologs	Metallo	MA	M61	non-peptidase homolog	MER0903205	Sec_SPI	0.983765	0.002617	0.012277	0.001341
26	P_oralis_ATCC33269	family M56 unassign peptidases	Metallo	MA	M56	unassign	MER0934258	OTHER	0.00344	0.001247	0.001128	0.994184
26	P_oralis_ATCC33269	family M79 unassign peptidases	Glu	G-	G5	unassign	MER0935916	OTHER	0.00188	0.000194	0.002516	0.99541
26	P_oralis_ATCC33269	family M79 unassign peptidases	Glu	G-	G5	unassign	MER0936054	OTHER	0.000489	0.000105	0.000579	0.998827
26	P_oralis_ATCC33269	subfamily S1B unassign peptidases	Mixed	PA	S1	unassign	MER0960603	OTHER	0.006859	0.000977	0.001187	0.990977
26	P_oralis_ATCC33269	subfamily S8A unassign peptidases	Ser	SB	S8	unassign	MER0974485	Sec_SPI	0.660577	0.000359	0.319054	0.02001
26	P_oralis_ATCC33269	subfamily S8A non-peptidase homologs	Ser	SB	S8	non-peptidase homolog	MER0985168	OTHER	0.008892	0.005321	0.001903	0.983884
26	P_oralis_ATCC33269	subfamily S9B non-peptidase homologs	Ser	SC	S9	non-peptidase homolog	MER0997185	Sec_SPI	0.68848	0.001311	0.245087	0.065122
26	P_oralis_ATCC33269	subfamily S9B non-peptidase homologs	Ser	SC	S9	non-peptidase homolog	MER0997292	Sec_SPI	0.985611	0.001699	0.00574	0.00695
26	P_oralis_ATCC33269	subfamily S9B non-peptidase homologs	Ser	SC	S9	non-peptidase homolog	MER0998038	OTHER	0.385486	0.001624	0.131876	0.481014
26	P_oralis_ATCC33269	subfamily S9B non-peptidase homologs	Ser	SC	S9	non-peptidase homolog	MER0998128	OTHER	0.086348	0.008553	0.004031	0.901068
26	P_oralis_ATCC33269	family S15 non-peptidase homologs	Ser	SC	S15	non-peptidase homolog	MER1020077	OTHER	0.385486	0.001624	0.131876	0.481014
26	P_oralis_ATCC33269	subfamily S9A unassign peptidases	Ser	SC	S9	unassign	MER1020358	OTHER	0.004867	0.000509	0.000662	0.993962
26	P_oralis_ATCC33269	family S15 non-peptidase homologs	Ser	SC	S15	non-peptidase homolog	MER1022886	Sec_SPI	0.937199	0.000254	0.061403	0.001144
26	P_oralis_ATCC33269	family S15 non-peptidase homologs	Ser	SC	S15	non-peptidase homolog	MER1025996	Sec_SPI	0.669792	8.4e-05	0.329659	0.000464
26	P_oralis_ATCC33269	family S16 non-peptidase homologs	Ser	SJ	S16	non-peptidase homolog	MER1031194	OTHER	0.014406	0.000658	0.001174	0.983761
26	P_oralis_ATCC33269	family S24 unassign peptidases	Ser	SF	S24	unassign	MER1044502	OTHER	0.004953	0.004191	0.000904	0.989951
26	P_oralis_ATCC33269	subfamily S41A non-peptidase homologs	Ser	SK	S41	non-peptidase homolog	MER1057558	Sec_SPII	0.011861	8.7e-05	0.98768	0.000373
26	P_oralis_ATCC33269	family S54 unassign peptidases	Ser	ST	S54	unassign	MER1082972	OTHER	0.004369	0.000238	0.016769	0.978623
26	P_oralis_ATCC33269	family C10 unassign peptidases	Cys	CA	C10	unassign	MER1168784	Sec_SPI	0.953082	0.000483	0.042266	0.004169
26	P_oralis_ATCC33269	family C10 unassign peptidases	Cys	CA	C10	unassign	MER1169128	Sec_SPI	0.570732	0.129116	0.023389	0.276763
26	P_oralis_ATCC33269	family C10 unassign peptidases	Cys	CA	C10	unassign	MER1169210	Sec_SPI	0.987006	0.000372	0.009794	0.002828
26	P_oralis_ATCC33269	subfamily M20C unassign peptidases	Metallo	MH	M20	unassign	MER1238529	nil	nil	nil	nil	nil
26	P_oralis_ATCC33269	subfamily S9B unassign peptidases	Ser	SC	S9	unassign	MER1296379	nil	nil	nil	nil	nil
27	P_oris_C735	BACCAC_01431 g.p. (Bacteroides caccae) and similar	Metallo	MA	M93	M93.001	MER0090142	Sec_SPII	0.008675	5.4e-05	0.991163	0.000107
27	P_oris_C735	family A8 unassign peptidases	Asp	AC	A8	unassign	MER0147729	OTHER	0.008205	0.00028	0.002758	0.988757
27	P_oris_C735	family M93 non-peptidase homologs	Metallo	MA	M93	non-peptidase homolog	MER0151682	Sec_SPII	0.000435	6.2e-05	0.999225	0.000278
27	P_oris_C735	family N10 unassign peptide lyases	Mixed	PD	N10	unassign	MER0183704	OTHER	0.017861	0.004353	0.003301	0.974485
27	P_oris_C735	family N10 non-lyase homologue	Mixed	PD	N10	non-peptidase homolog	MER0183710	OTHER	0.016377	0.001346	0.002611	0.979666
27	P_oris_C735	interpain A	Cys	CA	C10	C10.004	MER0204596	OTHER	0.118628	0.014428	0.043111	0.823833
27	P_oris_C735	family C10 unassign peptidases	Cys	CA	C10	unassign	MER0204613	Sec_SPI	0.835427	0.001565	0.08019	0.082818
27	P_oris_C735	family C10 unassign peptidases	Cys	CA	C10	unassign	MER0204618	OTHER	0.019069	0.017276	0.00948	0.954176
27	P_oris_C735	family C10 unassign peptidases	Cys	CA	C10	unassign	MER0204646	OTHER	0.336402	0.007862	0.001714	0.654023
27	P_oris_C735	subfamily S1C unassign peptidases	Mixed	PA	S1	unassign	MER0211357	Sec_SPI	0.962749	0.006575	0.027276	0.0034
27	P_oris_C735	vanX D-Ala-D-Ala dipeptidase	Metallo	MD	M15	M15.011	MER0228517	Sec_SPI	0.598636	0.001318	0.394969	0.005077
27	P_oris_C735	bacteriocin-processing peptidase	Cys	CA	C39	C39.001	MER0229515	OTHER	0.021459	0.00027	0.010033	0.968239
27	P_oris_C735	dipeptidyl-peptidase 4 (bacteria-type 2)	Ser	SC	S9	S09.013	MER0229756	Sec_SPI	0.996002	9.4e-05	0.003716	0.000187
27	P_oris_C735	subfamily C1B unassign peptidases	Cys	CA	C1	unassign	MER0231240	Sec_SPI	0.970383	0.000335	0.027153	0.002128
27	P_oris_C735	family S13 unassign peptidases	Ser	SE	S13	unassign	MER0232548	Sec_SPII	0.001616	0.000395	0.997331	0.000659
27	P_oris_C735	Pep581 peptidase	Metallo	MH	M20	M20.012	MER0233401	OTHER	0.003723	0.001282	0.000891	0.994104
27	P_oris_C735	subfamily S9A unassign peptidases	Ser	SC	S9	unassign	MER0237879	OTHER	0.010246	0.004781	0.001799	0.983174
27	P_oris_C735	family C51 unassign peptidases	Cys	CA	C51	unassign	MER0241473	OTHER	0.170916	0.000752	0.07346	0.754871
27	P_oris_C735	family M19 unassign peptidases	Metallo	MJ	M19	unassign	MER0277847	OTHER	0.006585	0.0035	0.000838	0.989076
27	P_oris_C735	family C26 unassign peptidases	Mixed	PC	C26	unassign	MER0277848	OTHER	0.006585	0.0035	0.000838	0.989076
[truncated: 1,755 more rows]
